# Supplementary material for: Prion protein promotes copper toxicity in Wilson disease
Source: Nat Commun. 2025 Feb 8;16:1468. doi: 10.1038/s41467-025-56740-x (PMC11807206; doi:10.1038/s41467-025-56740-x)
Supplement: Supplementary file 3 — Supplementary Data 1 [file 41467_2025_56740_MOESM3_ESM.xlsx]

## Sheet: sh_sign
SUPPLEMENTARY DATASET 1. List of the shRNAs corresponding to screening hit genes, whose suppression improves resistance to copper in ATP7B-KO cells. The gene was considered a hit if it met the following criteria (see Methods): 1) At least 2 significantly enriched (FDR<0.05) shRNAs per gene from different pools 2) At least 1 shRNA per gene with ≥2 fold enrichment (LogFC≥1) 3) No significantly depl…
Entrez Gene ID	Gene.Symbol	shRNA vendor code	log FC	FDR	shRNA POOL
51146	A4GNT	V3LHS_302028	1.06199	0.02401	1
		V3LHS_302025	0.605272	0.00194267	4
19	ABCA1	V2LHS_64365	1.53329	4.17e-05	4
		V3LHS_380118	1.15869	0.000205441	3
64241	ABCG8	V3LHS_308255	2.87864	2.86e-18	4
		V3LHS_308254	0.354609	0.0481275	8
25890	ABI3BP	V2LHS_96493	2.02253	0.00407873	1
		V3LHS_356504	0.904507	1.16e-16	8
		V2LHS_96495	0.204113	0.00985425	5
35	ACADS	V3LHS_384008	2.2292	6.08e-13	4
		V3LHS_384007	1.27371	1.31e-10	5
51703	ACSL5	V3LHS_329283	1.25566	8.5e-08	3
		V2LHS_115032	0.767735	3.62e-05	4
116285	ACSM1	V3LHS_351539	2.66854	1.77e-29	5
		V3LHS_351537	2.15552	2.32e-15	4
71	ACTG1	V3LHS_411650	4.49311	0.00996403	1
		V3LHS_411649	1.01609	9.41e-13	5
11033	ADAP1	V3LHS_385871	1.37731	2.32e-12	4
		V3LHS_385867	0.733549	0.000117767	10
		V3LHS_385870	0.637826	7.03e-18	10
124	ADH1A	V3LHS_371518	1.12721	0.0288829	3
		V3LHS_410140	1.05191	0.00299144	2
		V3LHS_410141	0.313537	0.0428787	10
127	ADH4	V2LHS_227680	2.55204	4.24e-20	5
		V3LHS_388229	0.565855	0.000168103	2
146	ADRA1D	V2LHS_111968	1.30062	0.0495703	2
		V3LHS_645726	0.653216	2.21e-05	8
		V3LHS_640551	0.62054	0.0220251	1
157	ADRBK2	V3LHS_322285	1.73107	3.57e-28	8
		V3LHS_322287	0.913169	1.05e-09	8
84883	AIFM2	V3LHS_373197	1.31723	1.45e-11	4
		V3LHS_410359	0.643671	7.25e-05	8
		V3LHS_410360	0.580283	7.25e-06	10
83592	AKR1CL2	V2LHS_117294	1.55855	0.0163942	5
		V3LHS_362199	0.494253	0.00417957	10
238	ALK	V2LHS_15557	1.20504	0.0310394	1
		V3LHS_637306	0.665283	1.34e-05	5
268	AMH	V3LHS_392560	1.31825	1.41e-07	1
		V3LHS_392561	0.463255	0.0278451	3
51321	AMZ2	V2LHS_235161	2.29511	9.02e-22	4
		V3LHS_351830	0.484662	0.00801189	3
23028	AOF2	V2LHS_34926	1.65487	1.26e-06	6
		V3LHS_361041	0.98325	0.000163865	1
		V3LHS_361042	0.900131	5.48e-10	5
1174	AP1S1	V3LHS_300221	1.61454	6.48e-06	4
		V3LHS_300226	0.466834	0.00171385	10
23780	APOL2	V3LHS_333841	1.26896	0.000127131	1
		V3LHS_333839	1.22682	0.000278319	4
351	APP	V3LHS_307142	1.5419	4.27e-09	5
		V2LHS_231737	0.596275	0.00356934	3
379	ARL4D	V3LHS_351552	1.20916	0.000302595	3
		V3LHS_407227	1.14048	8.98e-10	3
10095	ARPC1B	V3LHS_332411	1.58975	3.18e-05	1
		V3LHS_332410	0.587666	0.000808532	4
416	ARSF	V2LHS_172686	4.76907	1.77e-32	5
		V3LHS_336446	1.18751	2.54e-11	5
140458	ASB5	V2LHS_254953	1.11626	2e-11	5
		V3LHS_410705	0.703835	0.000129825	10
23192	ATG4B	V3LHS_376375	1.11159	6.01e-07	5
		V3LHS_376374	0.337875	0.0167007	10
23120	ATP10B	V2LHS_237151	1.13486	8.26e-13	4
		V3LHS_307582	0.865289	9.67e-07	8
479	ATP12A	V3LHS_394918	1.17159	9.5e-08	4
		V3LHS_394916	1.11447	3.46e-09	5
		V2LHS_132765	0.373746	0.0355872	8
79572	ATP13A3	V3LHS_370095	2.45571	8.27e-07	1
		V3LHS_370094	0.415838	0.00105347	10
		V2LHS_73283	0.523078	0.0124292	10
515	ATP5F1	V3LHS_399832	1.15643	1.17e-08	4
		V3LHS_301011	0.927745	7.66e-10	5
		V2LHS_237288	0.617555	0.016261	7
10079	ATP9A	V2LHS_245170	1.98101	5.11e-07	1
		V3LHS_351521	1.70766	1.72e-15	5
27077	B9D1	V3LHS_387977	1.27541	5.25e-05	4
		V3LHS_387979	0.656312	0.000549609	3
56033	BARX1	V3LHS_375176	1.6934	0.0181047	7
		V3LHS_375177	0.556246	1.97e-05	8
9275	BCL7B	V3LHS_363927	1.80484	3.02e-18	4
		V2LHS_132930	1.08373	1.66e-06	3
139105	BEND2	V2LHS_286716	3.05739	2.16e-07	5
		V2LHS_286697	0.613442	0.00199091	5
22903	BTBD3	V3LHS_374819	2.51199	7.64e-17	4
		V3LHS_410617	1.28005	4.43e-06	10
		V2LHS_230341	0.547992	0.0390032	7
222642	BZRPL1	V3LHS_321309	1.02974	1.13e-10	10
		V3LHS_321312	0.720644	1.45e-08	5
738	C11ORF2	V3LHS_349046	2.00441	8.96e-26	5
		V3LHS_349043	1.04428	6.48e-08	10
120534	C11orf46	V3LHS_311740	1.43906	3.38e-12	5
		V2LHS_25397	0.546647	0.0304236	1
83695	C12orf32	V3LHS_403203	1.16696	6.36e-17	5
		V3LHS_324130	0.874655	0.00339826	2
374467	C12orf63	V3LHS_302709	2.19532	1.19e-08	5
		V2LHS_285847	1.39687	1.99e-11	4
		V3LHS_302705	1.02939	1.07e-10	4
		V3LHS_302708	0.38688	0.0125191	4
122258	C13orf28	V3LHS_390860	1.37355	7.76e-11	4
		V2LHS_240554	1.12626	1.51e-08	3
400120	C13orf36	V3LHS_412239	1.51728	3.72e-12	5
		V3LHS_412244	0.417144	0.0327159	8
55017	C14ORF119	V3LHS_408719	2.8462	8.73e-36	4
		V2LHS_174540	0.397186	0.0269259	8
		V3LHS_408718	0.327775	0.0303362	5
400258	C14orf180	V2LHS_55370	2.33496	4.48e-05	1
		V3LHS_333048	1.80315	4.47e-12	4
90381	C15orf42	V3LHS_357904	1.97635	1.79e-10	4
		V2LHS_29413	1.70763	0.0062708	2
9605	C16ORF7	V3LHS_388556	1.22267	5.84e-11	4
		V3LHS_388555	1.0397	0.000366348	5
29105	C16orf80	V3LHS_404439	3.0113	0.0233038	1
		V3LHS_637067	0.588854	4.48e-05	4
283987	C17ORF28	V3LHS_413198	2.01818	1.62e-11	4
		V2LHS_99134	0.76697	6.53e-05	3
		V2LHS_99133	0.55551	0.00432027	5
79762	C1orf115	V2LHS_157385	1.47961	4.21e-14	5
		V3LHS_400431	0.699102	2.33e-06	4
81626	C1ORF14	V2LHS_272110	1.29167	0.000116223	8
		V3LHS_412073	1.08627	7.12e-12	4
84886	C1orf198	V2LHS_177595	1.30527	3.08e-16	10
		V3LHS_366224	0.488477	0.0106079	8
79078	C1orf50	V3LHS_388090	1.19496	0.000651282	1
		V2LHS_265678	0.53841	0.0206463	6
200095	C1orf67	V3LHS_300285	2.9643	3.85e-33	4
		V3LHS_300283	0.861206	0.000280548	5
149469	C1orf84	V3LHS_301923	1.16141	3.89e-12	5
		V3LHS_374876	0.747502	0.000516206	4
165257	C1QL2	V3LHS_400666	1.01477	0.00579294	4
		V2LHS_215860	0.637677	0.00972756	2
253868	C20orf200	V3LHS_345810	2.14773	0.00263035	1
		V2LHS_38023	0.8588	6.9e-05	5
54058	C21ORF58	V2LHS_47780	2.32646	5.96e-19	4
		V3LHS_387803	0.41744	7.3e-16	8
79625	C4orf31	V3LHS_358019	1.14149	2.67e-07	5
		V3LHS_358014	0.916172	5.4e-24	8
441054	C4orf47	V2LHS_23779	1.62473	9.44e-12	4
		V3LHS_381987	0.545519	5.16e-07	6
80006	C5orf44	V3LHS_401752	2.03611	0.0229154	6
		V2LHS_176937	1.43132	2.18e-11	4
		V3LHS_351391	0.469579	0.00789165	4
345930	C6orf91	V3LHS_392187	1.97773	7.71e-22	5
		V3LHS_392184	1.40009	6.24e-13	4
80129	C6ORF97	V3LHS_317932	0.646697	0.0151268	3
		V3LHS_317935	0.45241	0.0496946	7
136647	C7ORF11	V2LHS_285896	1.07568	9.23e-08	4
		V3LHS_403171	0.686055	2.29e-06	10
136895	C7ORF31	V3LHS_329553	1.53516	1.45e-22	5
		V3LHS_329550	0.917802	4.61e-07	5
642475	C8orf73	V2LHS_184251	1.21265	1.63e-11	4
		V2LHS_184253	0.836631	4.52e-06	5
		V2LHS_184250	0.766857	0.00160101	10
51759	C9ORF78	V2LHS_116033	2.45913	0.0001003	8
		V2LHS_116032	1.94118	4.53e-17	4
		V3LHS_342886	0.584022	0.00720142	3
771	CA12	V3LHS_344226	1.25229	7.46e-07	4
		V3LHS_406183	0.289354	0.0128143	3
23705	CADM1	V3LHS_397453	1.66517	1.09e-28	5
		V3LHS_397456	0.756089	1.48e-07	5
		V2LHS_207818	0.456054	0.000608307	10
		V2LHS_252742	0.295056	0.0282252	10
57863	CADM3	V3LHS_310549	1.21378	9.8e-11	3
		V3LHS_310545	1.05271	7.35e-11	4
		V2LHS_65850	1.00881	4.3e-07	5
10203	CALCRL	V3LHS_331840	1.20288	2.02e-06	1
		V2LHS_196853	0.969619	0.00568343	6
11132	CAPN10	V2LHS_194527	1.91881	0.0104305	1
		V3LHS_309539	1.33165	7.96e-11	4
		V3LHS_301993	0.645189	0.0232484	4
147968	CAPN12	V3LHS_371805	1.99121	8.81e-09	5
		V2LHS_17150	0.392928	0.0291367	10
829	CAPZA1	V3LHS_355388	1.57989	0.00552116	10
		V3LHS_355391	0.312539	0.0014375	2
93661	CAPZA3	V3LHS_334100	1.43794	1.17e-17	10
		V3LHS_334096	0.384419	0.000958267	8
57524	CASKIN1	V3LHS_302832	1.08875	6.04e-10	10
		V3LHS_302827	0.786434	1.31e-07	1
843	CASP10	V3LHS_337501	1.0591	5.67e-07	4
		V2LHS_194005	0.88386	0.023919	1
836	CASP3	V2LHS_15044	2.79692	6.1e-19	4
		V2LHS_15047	1.89393	0.00111646	1
839	CASP6	V3LHS_317099	1.88397	5.41e-08	6
		V2LHS_264961	0.631721	0.00261889	8
		V2LHS_112717	0.59403	0.0356095	3
		V3LHS_392705	0.486748	1.35e-10	6
147381	CBLN2	V2LHS_181271	2.23328	3.31e-15	4
		V2LHS_181269	0.950139	0.00160098	7
387707	CC2D2B	V3LHS_306291	2.51112	4.77e-13	4
		V3LHS_400589	2.13279	4.17e-07	1
159686	CCDC147	V3LHS_376225	1.63786	2.64e-22	1
		V3LHS_376223	1.10613	5.32e-11	3
83643	CCDC3	V3LHS_409272	2.56339	4.76e-08	4
		V3LHS_409269	0.716979	2.7e-09	8
		V3LHS_365288	0.529453	0.0287896	4
60494	CCDC81	V3LHS_321725	1.00995	4.23e-11	5
		V3LHS_321727	0.764339	0.0024012	6
		V3LHS_321726	0.353785	0.0431448	6
55231	CCDC87	V2LHS_156362	1.72609	0.00166063	1
		V3LHS_351090	1.32575	1.14e-10	4
		V3LHS_351092	0.897641	3.08e-07	3
6367	CCL22	V2LHS_31046	0.999509	6.31e-05	3
		V3LHS_405019	0.770237	1.08e-17	4
6348	CCL3	V3LHS_344471	1.93285	2.75e-21	4
		V3LHS_344472	0.287618	0.045167	8
23582	CCNDBP1	V3LHS_414163	1.39581	0.0139234	2
		V3LHS_397989	0.960086	1.4e-08	10
57018	CCNL1	V2LHS_40050	1.10034	3.33e-07	4
		V2LHS_40051	0.946848	2.2e-16	5
10309	CCNO	V3LHS_399907	1.11676	0.013204	2
		V3LHS_399908	0.560077	0.0334168	9
1230	CCR1	V3LHS_410804	3.12107	1.52e-21	5
		V3LHS_375663	0.957371	3.81e-05	4
2826	CCR10	V3LHS_638109	1.77139	2.47e-31	4
		V3LHS_645265	0.579064	2.12e-05	10
		V3LHS_638105	0.327068	0.0312486	10
1236	CCR7	V2LHS_150677	7.06959	0.00431424	6
		V3LHS_633999	1.18938	0.0305258	2
		V3LHS_633996	0.727192	4e-31	6
920	CD4	V2LHS_111720	1.21926	2.85e-19	1
		V3LHS_386567	0.737457	6.08e-05	4
922	CD5L	V2LHS_252667	1.93384	2.82e-05	4
		V3LHS_352641	0.43377	0.0287973	5
246184	CDC26	V3LHS_409884	1.49087	2.79e-48	5
		V3LHS_641177	0.355878	0.0468263	4
1001	CDH3	V3LHS_319525	1.23255	8.64e-06	4
		V3LHS_319527	1.04964	7.48e-12	5
54901	CDKAL1	V3LHS_325857	1.03165	0.0378605	2
		V2LHS_173734	0.684546	0.00238658	8
		V2LHS_219392	0.497284	3.8e-05	8
		V3LHS_325855	0.389449	1.63e-05	10
1033	CDKN3	V3LHS_386040	1.31249	0.0247376	7
		V2LHS_262397	1.06721	0.020714	6
1036	CDO1	V2LHS_150496	1.4741	5.06e-08	8
		V3LHS_332820	0.483217	0.0071557	4
55839	CENPN	V3LHS_387020	1.00164	0.000525502	3
		V2LHS_175692	0.930147	0.0258401	7
55165	CEP55	V2LHS_155887	1.20602	2.99e-07	2
		V3LHS_319259	0.487733	5.42e-06	5
1066	CES1	V3LHS_363394	1.24561	8.79e-07	4
		V3LHS_315235	0.838736	0.0195916	3
		V2LHS_228195	0.807234	0.00267007	4
		V2LHS_112948	0.589491	0.0106132	3
		V3LHS_363391	0.191125	0.0147848	10
8837	CFLAR	V3LHS_346941	2.18999	6.4e-08	5
		V3LHS_346946	0.617545	0.000298749	6
26511	CHIC2	V3LHS_306346	1.80959	6e-44	5
		V2LHS_24978	1.0971	3.81e-05	3
55501	CHST12	V3LHS_343676	3.20979	7.59e-18	5
		V3LHS_343679	1.07356	0.0285231	7
10518	CIB2	V3LHS_374812	2.35059	1.9e-13	5
		V3LHS_410614	1.27409	5.04e-06	4
4435	CITED1	V3LHS_303850	1.10234	6.55e-07	10
		V2LHS_173202	0.470067	9.77e-07	5
23155	CLCC1	V2LHS_87825	2.43423	0.0450895	7
		V2LHS_87830	0.658631	3.87e-05	4
1182	CLCN3	V2LHS_84791	2.21353	1.97e-06	5
		V3LHS_314963	0.491512	0.0215199	10
24146	CLDN15	V3LHS_401894	1.30404	2.55e-05	3
		V3LHS_401893	0.583497	0.000131719	5
6320	CLEC11A	V3LHS_377811	1.03762	0.0170598	1
		V3LHS_377810	0.373914	2.51e-05	6
23274	CLEC16A	V3LHS_335638	3.97408	9.33e-34	5
		V3LHS_335639	0.365958	0.0162202	8
51266	CLEC1B	V3LHS_326213	3.13097	6.09e-26	5
		V3LHS_326211	0.437067	5.34e-07	10
64581	CLEC7A	V2LHS_256539	1.99873	6.22e-05	1
		V3LHS_334904	0.768087	2.43e-05	4
1196	CLK2	V3LHS_316282	2.68328	6.24e-10	5
		V3LHS_316279	1.11776	2.27e-08	3
		V3LHS_365008	0.686842	3.55e-11	5
		V3LHS_635379	0.467763	0.0180302	8
54982	CLN6	V3LHS_398032	2.90213	0.000337703	3
		V2LHS_174299	0.514827	0.0304334	8
9746	CLSTN3	V3LHS_399410	1.14902	5.32e-08	3
		V3LHS_399413	0.867814	0.000222076	4
		V3LHS_399408	0.395961	9.86e-05	5
123920	CMTM3	V2LHS_19461	1.41762	9.33e-26	4
		V3LHS_413393	1.21228	1.04e-07	5
202333	CMYA5	V3LHS_358524	2.95052	7.34e-11	4
		V3LHS_358521	0.813817	7.12e-12	10
246175	CNOT6L	V2LHS_14942	5.93229	0.000111552	1
		V3LHS_312150	0.924668	9.06e-05	4
		V3LHS_312149	0.54066	0.0256517	8
10330	CNPY2	V3LHS_358650	1.32526	1.66e-06	7
		V3LHS_358651	0.573737	0.00144155	10
245812	CNPY4	V3LHS_375393	1.31259	2.92e-06	3
		V2LHS_38005	0.455726	0.0139928	4
1270	CNTF	V2LHS_227965	1.09514	8.15e-06	3
		V3LHS_349185	0.247606	0.0182395	5
1314	COPA	V3LHS_356585	3.50534	7.42e-07	4
		V2LHS_24434	2.29531	0.027852	3
80219	COQ10B	V3LHS_369413	1.53398	2.82e-25	4
		V2LHS_137185	0.421659	0.00656655	10
10229	COQ7	V2LHS_230524	1.25334	1.47e-16	5
		V2LHS_97746	0.640696	0.000604109	6
23603	CORO1C	V3LHS_388305	1.03629	3.1e-05	3
		V3LHS_388307	0.474882	0.00328876	8
1347	COX7A2	V3LHS_410699	1.31698	3.19e-08	4
		V3LHS_375198	1.22687	3.21e-09	5
8738	CRADD	V3LHS_399485	1.12345	2.54e-12	4
		V3LHS_399484	0.708143	2.15e-05	3
64764	CREB3L2	V3LHS_400757	3.81997	7.7e-80	5
		V2LHS_267281	0.771437	0.0019657	8
		V3LHS_400758	0.566336	0.000128129	4
		V3LHS_307415	0.454184	0.00178327	10
148327	CREB3L4	V3LHS_368470	1.56066	2.96e-28	1
		V2LHS_207059	0.743138	0.000347978	3
1421	CRYGD	V3LHS_321495	1.05243	2.6e-09	5
		V3LHS_321496	0.354495	0.00495478	10
51084	CRYL1	V3LHS_347483	1.13445	3.28e-06	4
		V3LHS_347485	0.873969	4.59e-10	5
1435	CSF1	V3LHS_354325	3.65291	7.2e-12	5
		V2LHS_265453	1.47375	4.74e-08	4
		V2LHS_266903	0.734443	9.81e-09	4
114784	CSMD2	V3LHS_412899	1.03577	1.66e-06	4
		V3LHS_389434	0.422516	0.00346386	3
1459	CSNK2A2	V2LHS_150997	2.46062	1.86e-12	4
		V3LHS_638677	2.30419	2.27e-64	10
		V3LHS_638679	0.965043	2.18e-07	5
140690	CTCFL	V3LHS_401770	2.61592	1.61e-13	4
		V2LHS_71990	0.81685	7.86e-07	5
10106	CTDSP2	V3LHS_358306	1.00046	1.26e-10	10
		V3LHS_358305	0.958914	6.63e-15	10
8451	CUL4A	V2LHS_32526	2.18925	3.28e-19	4
		V2LHS_32527	1.39488	1.7e-16	5
8450	CUL4B	V3LHS_306409	1.93208	0.000198027	2
		V2LHS_32517	1.2032	2.99e-13	5
55280	CWF19L1	V3LHS_645985	1.47439	6.43e-17	4
		V3LHS_376415	0.785932	0.00146889	3
6373	CXCL11	V2LHS_70533	1.62512	0.00277844	7
		V3LHS_399618	0.741493	0.0118461	4
55787	CXORF15	V2LHS_175201	2.70925	1.04e-17	4
		V3LHS_308444	1.2057	6.28e-07	5
		V3LHS_308445	0.54684	0.018832	10
1583	CYP11A1	V3LHS_368452	1.62755	5.55e-18	5
		V3LHS_368447	1.54907	1.87e-12	10
56603	CYP26B1	V2LHS_35782	2.27181	1.6e-24	4
		V3LHS_373208	1.62978	1.94e-12	5
		V3LHS_373209	0.884055	0.000488218	4
1571	CYP2E1	V3LHS_399204	1.68292	1.59e-05	5
		V2LHS_227526	1.50078	9.1e-16	4
		V2LHS_112454	0.864348	1.35e-05	10
29785	CYP2S1	V3LHS_401627	1.43806	5.75e-17	3
		V3LHS_313215	0.50231	3.76e-05	10
1595	CYP51A1	V3LHS_308830	1.51247	1.14e-08	5
		V3LHS_308828	1.09682	2.34e-05	8
		V3LHS_308832	0.713613	0.00155526	8
1618	DAZL	V2LHS_113396	1.61634	2.49e-19	4
		V3LHS_408525	0.222761	0.0356322	10
1632	DCI	V3LHS_389730	1.31587	4.36e-10	5
		V3LHS_389733	0.988201	3.48e-09	10
85443	DCLK3	V3LHS_356979	2.00209	5.37e-21	5
		V3LHS_356980	1.05788	6.36e-11	4
23576	DDAH1	V3LHS_349502	7.68676	2.05e-13	5
		V3LHS_349501	0.26583	0.0258249	10
1666	DECR1	V3LHS_383543	3.77691	5.77e-34	5
		V3LHS_383544	1.49553	0.000274249	3
		V2LHS_226060	0.438596	0.000276864	10
245936	DEFB123	V2LHS_39799	1.11294	6.09e-08	2
		V2LHS_39794	0.63962	0.015404	10
		V3LHS_413871	0.615345	0.000160001	10
55667	DENND4C	V2LHS_220383	1.58364	7.74e-19	5
		V3LHS_324530	0.443592	0.0101508	8
55789	DEPDC1B	V2LHS_222759	2.9618	1.08e-24	4
		V3LHS_308801	0.96756	2.19e-12	5
8220	DGCR14	V3LHS_644274	1.18713	2.52e-11	8
		V3LHS_644275	0.632358	0.00216609	10
		V3LHS_644276	0.349386	0.0406605	5
1607	DGKB	V3LHS_387090	3.83	6.14e-15	5
		V3LHS_387092	0.98699	1.75e-08	4
1716	DGUOK	V2LHS_151167	3.0113	3.1e-09	5
		V3LHS_412826	1.47683	7.83e-23	4
		V3LHS_412827	0.435945	0.0146651	3
79947	DHDDS	V3LHS_335812	1.14735	0.0018259	5
		V3LHS_335808	0.315511	0.00777815	3
79758	DHRS12	V3LHS_332178	2.16415	2.21e-19	4
		V3LHS_332181	1.07437	8.77e-07	5
9704	DHX34	V2LHS_78883	1.18989	0.0391597	2
		V3LHS_384813	1.00404	6.67e-13	4
79132	DHX58	V3LHS_388278	1.00652	0.01403	7
		V2LHS_116526	0.541929	1.15e-06	4
		V3LHS_388277	0.30282	0.0048561	6
1746	DLX2	V3LHS_338864	1.25645	0.00260185	7
		V2LHS_240068	1.22561	0.000438662	4
1756	DMD	V3LHS_331613	1.1452	1.51e-11	1
		V2LHS_84115	0.566409	0.00375261	6
		V3LHS_331616	0.546653	0.0411792	2
93099	DMKN	V3LHS_368613	2.51819	3.89e-25	5
		V3LHS_302660	0.667285	0.00211233	3
1776	DNASE1L3	V2LHS_62082	1.00904	2.18e-05	5
		V3LHS_342291	0.764964	2.93e-05	1
1777	DNASE2	V3LHS_353670	1.24776	0.000585516	10
		V3LHS_353667	0.47185	0.0207037	5
23033	DOPEY1	V3LHS_327316	1.63606	2.01e-51	6
		V3LHS_327315	0.387918	0.00363081	4
9980	DOPEY2	V3LHS_343208	1.01522	0.00013542	1
		V2LHS_49954	0.447645	0.0200524	4
1800	DPEP1	V3LHS_387466	1.84334	3.17e-07	4
		V3LHS_387468	0.538356	0.0461746	5
		V3LHS_387469	0.500787	0.0181793	4
1834	DSPP	V2LHS_198259	5.28073	2.4e-27	4
		V3LHS_376974	0.914796	2.48e-150	10
54920	DUS2L	V2LHS_173873	1.25447	3.17e-13	10
		V3LHS_390133	0.120055	0.0214174	8
56940	DUSP22	V2LHS_225030	1.15016	0.003254	8
		V2LHS_111217	0.693144	0.000153986	3
		V2LHS_111215	0.516319	0.00996708	8
		V3LHS_406277	0.156909	0.00259948	10
78986	DUSP26	V3LHS_401449	1.17108	2.11e-10	3
		V3LHS_401450	0.66313	9.8e-06	8
1783	DYNC1LI2	V2LHS_64792	2.0046	2.01e-09	5
		V3LHS_315568	0.40412	0.00592573	4
1859	DYRK1A	V3LHS_376671	1.35253	0.000468936	5
		V3LHS_376672	0.945969	4.21e-06	3
8721	EDF1	V3LHS_406079	1.64037	2.96e-06	4
		V2LHS_23260	0.830778	5.21e-06	4
		V2LHS_239856	0.694093	2.57e-10	5
1956	EGFR	V3LHS_361964	1.32532	8.01e-08	5
		V3LHS_361965	0.39908	0.00311995	10
1960	EGR3	V2LHS_18015	1.07347	0.000304214	4
		V3LHS_317626	1.05575	4.32e-06	8
8666	EIF3G	V3LHS_370269	1.0109	0.000222026	5
		V3LHS_370266	0.404814	0.0356834	3
26122	EPC2	V2LHS_114413	3.47578	5.95e-23	5
		V2LHS_114412	2.58876	2.08e-15	4
		V3LHS_309796	1.60497	3.87e-29	4
2045	EPHA7	V3LHS_389710	1.60548	3.21e-12	4
		V2LHS_17738	1.40089	2.18e-12	7
54869	EPS8L1	V3LHS_408025	1.86335	9.96e-07	5
		V3LHS_343328	0.548035	0.000169102	4
23085	ERC1	V2LHS_210239	4.47217	5.91e-36	5
		V3LHS_381284	0.476515	0.0497319	3
2073	ERCC5	V2LHS_83773	1.01837	5.86e-05	6
		V3LHS_337767	0.488352	0.00149282	5
2079	ERH	V3LHS_412489	3.4903	2.84e-09	4
		V2LHS_242534	1.58727	3.73e-12	5
157697	ERICH1	V3LHS_330010	1.02446	0.00138096	7
		V3LHS_330008	0.871124	0.0127212	3
		V2LHS_91291	0.56294	0.019916	8
2120	ETV6	V3LHS_321572	1.019	1.74e-07	4
		V3LHS_321568	0.538946	0.00891166	10
2130	EWSR1	V2LHS_43149	3.79253	1.52e-14	5
		V3LHS_641851	3.51027	7.33e-11	5
		V2LHS_43151	1.59757	0.00346727	2
		V3LHS_641855	0.462661	0.00867068	4
51013	EXOSC1	V3LHS_402562	1.38502	2.38e-10	4
		V3LHS_319889	0.396559	0.000780283	10
2171	FABP5	V3LHS_321267	1.37866	2.69e-08	5
		V3LHS_402772	0.574797	4.99e-08	10
9415	FADS2	V3LHS_321970	2.06552	2.07e-19	5
		V3LHS_321966	0.965416	6.25e-10	6
374393	FAM111B	V2LHS_285907	1.13292	1.55e-09	5
		V3LHS_366192	0.420031	4.37e-07	8
55007	FAM118A	V2LHS_174468	2.61563	0.000476515	8
		V3LHS_364719	0.47294	0.00666775	10
151194	FAM119A	V2LHS_189431	1.26873	2.94e-12	8
		V2LHS_18784	0.834367	4.27e-06	4
		V3LHS_329439	0.823881	8.93e-07	2
		V3LHS_329437	0.664401	0.00333466	4
27112	FAM155B	V3LHS_300867	3.76554	1.82e-40	5
		V3LHS_300872	1.02093	1.34e-10	5
		V3LHS_300870	0.76615	0.00176769	8
54754	FAM22F	V3LHS_378056	1.2018	0.0420025	1
		V3LHS_378055	0.201538	9.05e-05	10
442444	FAM47C	V3LHS_323303	1.67933	6.72e-37	5
		V3LHS_323302	0.835166	0.00187062	7
56181	FAM54B	V3LHS_407037	1.61168	1.02e-36	5
		V3LHS_341095	0.647933	0.0216506	3
153643	FAM81B	V3LHS_336146	2.34903	1.59e-141	10
		V2LHS_50386	1.18065	2.44e-26	5
137392	FAM92A1	V3LHS_388398	1.37028	1.23e-15	8
		V2LHS_19208	0.568188	6.15e-06	10
54620	FBXL19	V2LHS_254905	3.0333	2.93e-33	5
		V3LHS_637594	0.946247	1.69e-56	8
23014	FBXO21	V2LHS_250686	3.57208	4.89e-24	5
		V3LHS_324555	0.512969	0.000145874	3
		V3LHS_636275	0.430858	0.000573784	8
286151	FBXO43	V2LHS_163208	1.36101	4.85e-15	4
		V3LHS_336007	0.45655	0.0414491	3
200933	FBXO45	V2LHS_182000	8.12693	5.08e-20	5
		V2LHS_254545	1.08013	1.78e-11	4
26281	FGF20	V2LHS_34383	3.35636	3.39e-09	5
		V3LHS_312288	0.753219	1.7e-05	3
2250	FGF5	V3LHS_412121	1.93859	5.68e-22	5
		V2LHS_17319	0.641622	7.68e-05	4
		V2LHS_17321	0.511186	0.0061811	4
		V3LHS_384453	0.48454	0.0149384	6
		V3LHS_384455	0.296885	0.017802	10
27145	FILIP1	V3LHS_367202	1.41501	1.28e-29	5
		V3LHS_367204	0.369224	0.0367833	10
2289	FKBP5	V3LHS_388454	1.06266	6.19e-06	10
		V2LHS_173070	0.847636	0.00100828	5
339965	FLJ25770	V3LHS_395955	1.30505	3.83e-14	5
		V2LHS_100496	0.287829	0.0240174	10
285093	FLJ33590	V3LHS_385825	1.85824	5.44e-15	8
		V3LHS_385823	0.912853	0.00306352	4
		V3LHS_385827	0.333938	0.000191912	5
2327	FMO2	V2LHS_235704	2.08354	3.76e-06	5
		V3LHS_395116	1.05277	1.31e-08	4
64778	FNDC3B	V2LHS_98405	1.50883	5.03e-36	8
		V3LHS_334165	1.14743	4.03e-16	10
		V3LHS_334168	0.680821	0.000154678	4
8928	FOXH1	V2LHS_47472	2.44368	5.86e-05	6
		V3LHS_356906	0.325355	0.0342595	4
8790	FPGT	V3LHS_641802	1.56626	0.00451452	6
		V3LHS_641800	0.822681	2.48e-06	4
		V3LHS_641801	0.629241	0.00538742	3
27315	FRAG1	V2LHS_91661	3.98641	2.44e-07	4
		V3LHS_312248	0.40893	0.025949	3
158326	FREM1	V2LHS_36154	1.47243	6.49e-14	5
		V2LHS_121932	0.826602	1.32e-05	5
		V3LHS_318953	0.497046	0.00087788	4
		V2LHS_36153	0.329392	0.018832	10
83786	FRMD8	V2LHS_158617	1.44648	6.51e-08	4
		V3LHS_398052	0.52412	0.0395071	7
53940	FTHL17	V3LHS_327855	1.40945	5.33e-32	8
		V3LHS_403763	0.8836	8.6e-08	10
2519	FUCA2	V2LHS_117615	1.73302	1.6e-10	4
		V2LHS_117618	1.3929	2.97e-06	4
		V3LHS_352233	0.257437	0.00149511	10
9513	FXR2	V2LHS_67837	1.99616	4.98e-06	5
		V2LHS_67838	0.735231	0.000271091	5
		V3LHS_342568	0.107692	0.00783813	10
11211	FZD10	V3LHS_636078	2.03739	3.07e-23	5
		V2LHS_196913	0.798864	0.00587933	1
		V3LHS_322593	0.43088	0.0215507	8
8322	FZD4	V3LHS_394756	1.22784	4.06e-07	5
		V2LHS_242495	0.494537	0.00031842	10
139716	GAB3	V3LHS_332442	1.49632	1.38e-09	4
		V3LHS_332446	0.997268	0.000180485	1
2551	GABPA	V2LHS_114008	1.78622	1.8e-22	5
		V2LHS_225771	0.709988	0.000112866	3
		V3LHS_347543	0.544891	0.00282593	3
55879	GABRQ	V2LHS_176081	1.29896	2.45e-06	5
		V2LHS_176076	0.374782	0.0459969	10
		V2LHS_176079	0.366476	0.00695101	4
51363	GALNAC4S-6ST	V3LHS_314821	2.05655	6.51e-14	5
		V2LHS_231831	0.462411	0.015206	10
8139	GAN	V3LHS_408928	2.12508	8.37e-10	5
		V3LHS_640456	1.2598	8.74e-11	4
		V3LHS_645709	0.892215	0.000486537	4
2633	GBP1	V2LHS_114088	7.38884	2.13e-13	4
		V2LHS_114090	1.62384	4.62e-05	5
2636	GBX1	V3LHS_314107	0.641343	0.00655035	1
		V3LHS_314108	0.452181	0.000394437	10
284161	GDPD1	V3LHS_389685	8.70734	6.01e-28	5
		V3LHS_389690	0.85272	0.011516	3
		V3LHS_389687	0.548839	0.00119113	4
		V2LHS_77714	0.385385	0.00709382	8
2673	GFPT1	V2LHS_226369	1.02928	2.14e-14	4
		V2LHS_114104	0.954753	2.74e-09	4
23163	GGA3	V2LHS_60562	1.35126	1.75e-14	5
		V2LHS_60527	0.623057	0.000379148	1
2764	GMFB	V2LHS_173107	1.98846	3.41e-12	5
		V2LHS_173108	1.01278	7.62e-20	10
2770	GNAI1	V2LHS_114162	1.74113	7.08e-14	5
		V3LHS_327139	0.658513	0.0199815	8
63906	GPATCH3	V2LHS_217214	2.10118	1.8e-11	1
		V3LHS_401054	1.15795	0.0361753	10
83550	GPR101	V3LHS_636338	1.26519	9.03e-09	4
		V3LHS_325114	0.860961	4.77e-08	10
151556	GPR155	V3LHS_322457	1.03277	1.94e-07	4
		V3LHS_322453	0.378332	0.0103002	4
10888	GPR83	V3LHS_406441	1.61755	0.0221177	2
		V2LHS_134919	1.4363	5.6e-11	5
2874	GPS2	V3LHS_406785	1.4534	0.0139163	6
		V3LHS_348442	1.36739	1.81e-07	4
		V3LHS_348443	0.663527	0.00402724	5
		V3LHS_348444	0.456989	0.0337662	6
9687	GREB1	V2LHS_139193	1.63651	8.42e-13	5
		V2LHS_139192	0.841829	8.11e-06	3
		V3LHS_372337	0.697573	1.47e-07	8
2895	GRID2	V3LHS_329073	1.98405	2.79e-11	5
		V3LHS_329074	0.565254	0.0098449	4
		V3LHS_329070	0.338135	0.00311448	5
2940	GSTA3	V3LHS_384907	1.31548	0.0065454	6
		V3LHS_384910	0.413219	0.0129903	5
373156	GSTK1	V3LHS_328105	1.15195	1.28e-06	5
		V3LHS_328102	0.594335	0.00665162	3
11036	GTF2A1L	V3LHS_384002	3.55073	9.11e-26	5
		V3LHS_384001	0.559413	0.000659694	4
2967	GTF2H3	V2LHS_132074	5.97744	3.51e-17	5
		V3LHS_399683	0.843567	0.00546898	4
		V2LHS_132075	0.339307	0.0138173	10
9329	GTF3C4	V2LHS_21073	1.07943	4.93e-08	4
		V3LHS_371868	0.865937	3.41e-08	4
		V3LHS_371867	0.732762	0.000153049	10
3005	H1F0	V2LHS_38055	2.90504	5.54e-13	5
		V2LHS_38052	0.4206	0.0150205	8
729617	hCG_2001000	V3LHS_382652	5.77849	8.85e-05	3
		V3LHS_382648	1.09627	4.85e-12	1
3094	HINT1	V2LHS_37485	1.32309	8.55e-13	4
		V3LHS_379369	0.812508	1.79e-07	3
		V2LHS_37482	0.415323	0.00416722	5
84681	HINT2	V3LHS_397489	1.75324	1.74e-14	4
		V2LHS_159437	1.19095	4.88e-11	8
8331	HIST1H2AJ	V3LHS_376599	1.84662	1.42e-17	4
		V2LHS_201466	0.393186	0.0119265	3
3018	HIST1H2BB	V3LHS_330553	1.31961	5.23e-08	5
		V3LHS_330552	1.07975	6.19e-17	8
8354	HIST1H3I	V3LHS_343855	4.03449	1.08e-36	4
		V2LHS_33683	0.724498	0.00039509	5
10357	HMG1L1	V3LHS_357421	1.00237	1.6e-05	4
		V3LHS_357420	0.564688	0.00030921	10
3146	HMGB1	V3LHS_634807	2.12479	0.00789789	7
		V3LHS_634805	1.27723	3.55e-08	4
3157	HMGCS1	V3LHS_386487	1.34352	2.58e-07	5
		V2LHS_133101	0.72916	1.26e-08	6
3187	HNRNPH1	V3LHS_410218	2.30812	4.44e-11	3
		V2LHS_63803	1.66926	1.94e-05	4
		V3LHS_372096	0.409578	0.0107064	6
9987	HNRPDL	V2LHS_68856	1.60535	1.73e-15	5
		V3LHS_641935	0.956372	2.71e-05	3
		V2LHS_68853	0.730592	0.00483678	8
		V3LHS_641933	0.306393	0.000311805	5
3257	HPS1	V3LHS_411129	1.70982	1.65e-11	5
		V3LHS_378176	0.889968	0.00920105	9
3265	HRAS	V3LHS_641013	2.00806	7.09e-27	4
		V3LHS_641012	1.30306	4.35e-08	8
3299	HSF4	V3LHS_344514	3.54951	8.99e-13	5
		V3LHS_344515	0.691937	1.09e-06	10
8988	HSPB3	V2LHS_250314	1.89673	7.49e-19	5
		V3LHS_393653	0.688446	0.0204901	3
29094	HSPC159	V3LHS_410674	1.9603	2.57e-05	1
		V3LHS_375118	1.35564	3.76e-07	4
		V2LHS_199019	1.1396	1.98e-09	8
		V3LHS_410677	0.297236	0.0198229	5
10808	HSPH1	V3LHS_370988	2.77311	1.5e-09	5
		V3LHS_370984	0.600548	1.05e-05	10
10075	HUWE1	V2LHS_110969	4.06964	4.94e-24	5
		V3LHS_353156	1.8221	0.0477808	1
		V2LHS_154890	0.5788	0.0028915	4
3385	ICAM3	V3LHS_385056	1.07528	0.00821865	8
		V3LHS_412214	0.853436	0.000127646	2
3417	IDH1	V2LHS_217815	6.52066	6.59e-26	5
		V3LHS_320103	0.714456	0.00291384	3
55081	IFT57	V2LHS_238508	1.75237	1.3e-17	6
		V2LHS_237112	0.454733	0.00213405	8
3551	IKBKB	V3LHS_390162	2.29402	0.0332039	6
		V2LHS_130235	0.624334	0.0138817	5
3552	IL1A	V2LHS_111503	2.26143	1.99e-08	4
		V2LHS_111501	1.75802	1.31e-11	5
		V3LHS_399317	0.52555	0.0178607	8
		V3LHS_399320	0.07503	0.00805464	3
53832	IL20RA	V3LHS_347849	1.52479	1.55e-06	5
		V3LHS_347847	0.351474	0.0053574	10
		V3LHS_347850	0.264932	0.020747	10
55801	IL26	V2LHS_175432	1.05579	3.33e-07	5
		V3LHS_411801	0.923846	3.28e-13	10
90865	IL33	V3LHS_380271	2.0597	3.91e-33	4
		V3LHS_411454	0.297883	0.00123757	7
3579	IL8RB	V3LHS_635390	1.81675	1.42e-25	5
		V3LHS_635393	0.337251	7.97e-06	10
3608	ILF2	V3LHS_645865	2.76096	1.32e-07	5
		V2LHS_3948	2.19786	1.77e-21	4
		V3LHS_641253	0.426465	0.0151378	4
3640	INSL3	V2LHS_63282	1.09598	8.17e-12	4
		V3LHS_643679	0.311585	0.0265947	3
92105	INTS4	V3LHS_369160	1.43439	0.0043372	9
		V3LHS_369161	1.26227	3.01e-08	4
		V3LHS_351609	0.557596	0.0024443	4
51194	IPO11	V2LHS_115481	1.61112	1.24e-09	4
		V3LHS_354192	1.2289	2.66e-12	5
79711	IPO4	V3LHS_345191	1.48249	3.88e-10	4
		V3LHS_345188	0.38149	0.000237994	10
153572	IRX2	V3LHS_346043	1.50429	0.0498217	7
		V3LHS_346044	0.355865	0.0297858	3
23479	ISCU	V2LHS_253498	2.30066	6.23e-15	4
		V3LHS_379785	0.540127	0.00248514	5
142683	ITLN2	V2LHS_286839	1.53172	2.38e-10	1
		V3LHS_390042	0.426873	1.23e-20	5
150771	ITPRIPL1	V2LHS_72585	1.21715	2.48e-20	4
		V3LHS_359446	0.820825	7.46e-05	5
3728	JUP	V3LHS_397769	2.22589	2.07e-36	4
		V3LHS_397768	0.343321	5.51e-05	10
3744	KCNA10	V2LHS_261861	0.508668	3.65e-05	4
		V3LHS_351984	0.45297	0.00437992	10
3752	KCND3	V3LHS_319539	1.15194	0.0156701	7
		V3LHS_319540	0.787338	0.00364781	8
		V2LHS_61437	0.326396	0.0180734	4
8645	KCNK5	V3LHS_336813	1.26972	0.0077931	1
		V3LHS_405129	0.81031	3.04e-09	10
		V3LHS_336812	0.37176	1.43e-06	10
10242	KCNMB2	V2LHS_198033	1.00384	1.71e-15	4
		V3LHS_306200	0.982461	1.83e-05	2
		V3LHS_306195	0.398397	0.000131484	3
3790	KCNS3	V3LHS_365889	1.21135	1.65e-05	5
		V2LHS_133708	0.679799	2.61e-07	4
115207	KCTD12	V2LHS_195902	1.13016	1.43e-05	5
		V2LHS_12168	0.742252	0.00131499	5
		V3LHS_359090	0.352245	0.000562848	10
9798	KIAA0174	V3LHS_411400	1.44744	0.0292263	2
		V3LHS_379950	0.72411	1.07e-07	10
9870	KIAA0317	V2LHS_95550	1.51669	1.84e-07	5
		V2LHS_262802	1.50422	2.86e-10	4
23334	KIAA0467	V2LHS_136278	1.16872	1.86e-11	4
		V3LHS_346722	0.846029	2.88e-13	10
		V3LHS_322254	0.600775	1.7e-06	5
		V3LHS_322256	0.428539	0.000602032	6
9786	KIAA0586	V3LHS_366637	2.29831	1.7e-06	4
		V3LHS_366638	0.251767	0.0127697	6
56243	KIAA1217	V2LHS_258066	1.02617	8.26e-08	4
		V3LHS_401247	0.589026	9.47e-05	10
84530	KIAA1853	V3LHS_400893	2.29325	1.77e-15	4
		V2LHS_28936	0.95929	0.0427934	1
113220	KIF12	V3LHS_398235	2.08456	1.32e-33	5
		V3LHS_646473	0.884473	0.000718824	3
9585	KIF20B	V3LHS_380102	1.41288	1.65e-08	5
		V2LHS_203088	1.09882	1.63e-06	4
3799	KIF5B	V2LHS_48611	2.24402	5.78e-07	5
		V3LHS_369677	0.470242	0.00209655	4
64410	KLHL25	V3LHS_353905	1.02236	9.52e-06	7
		V3LHS_639565	0.44615	0.039943	8
		V3LHS_639563	0.422887	0.00146699	10
221191	Klkbl4	V3LHS_345869	1.58483	6.04e-12	4
		V2LHS_121013	0.283011	0.022175	10
		V2LHS_273128	0.654335	0.00182551	10
448834	KPRP	V2LHS_85066	1.23867	6.29e-07	3
		V3LHS_338640	0.757252	0.00531183	9
		V3LHS_338642	0.377157	0.00122685	8
889	KRIT1	V3LHS_309692	1.7182	4.07e-12	4
		V2LHS_62789	1.04915	7.63e-14	5
		V3LHS_309693	0.618587	0.00114343	3
		V2LHS_62790	0.332074	0.0149679	10
3868	KRT16	V2LHS_284878	2.40447	6.29e-14	5
		V3LHS_398745	0.477405	0.00719109	10
337960	KRTAP13-3	V3LHS_379678	3.50483	9.33e-23	5
		V3LHS_379677	0.198108	0.0266712	10
439915	KRTAP5-5	V2LHS_287018	3.66971	9.29e-35	5
		V2LHS_287012	2.07074	5.29e-36	5
		V3LHS_301843	0.5363	0.000142058	4
27074	LAMP3	V3LHS_363231	1.49115	8.33e-10	4
		V2LHS_196424	0.502931	8.5e-05	9
5641	LGMN	V3LHS_345689	2.89098	1.25e-31	5
		V3LHS_345686	0.879493	0.00146951	5
		V3LHS_345685	0.422942	0.0154595	5
		V2LHS_275047	2.09742	0.0361901	3
		V3LHS_378280	0.378745	4.66e-09	8
3976	LIF	V3LHS_380391	1.59777	9.29e-08	5
		V3LHS_380388	1.2117	0.00282022	3
		V2LHS_133975	0.894484	0.00160308	4
339398	LINGO4	V2LHS_261671	1.01167	0.000646737	8
		V3LHS_363314	0.883496	1.41e-09	2
29995	LMCD1	V3LHS_333785	1.09081	0.00116143	3
		V3LHS_333787	1.04437	1.07e-06	4
		V2LHS_85706	0.74262	0.0190968	10
152118	LOC152118	V3LHS_385949	1.1931	2.13e-14	4
		V3LHS_385948	0.455429	0.0257108	5
389834	LOC389834	V3LHS_413122	1.09773	0.000330986	7
		V3LHS_413121	0.5502	7.71e-05	10
		V3LHS_413126	0.270127	0.0415779	10
644096	LOC644096	V3LHS_347376	3.24831	1.72e-25	4
		V3LHS_347377	0.74819	3.36e-05	5
4018	LPA	V3LHS_366229	1.05962	7.08e-19	5
		V2LHS_193634	0.467524	0.0469134	3
80350	LPAL2	V3LHS_343810	2.30154	1.76e-21	5
		V2LHS_136039	1.83626	3.5e-12	4
57121	LPAR5	V3LHS_634301	2.36714	0.000584415	5
		V3LHS_634302	0.356437	0.000468625	10
10162	LPCAT3	V3LHS_398977	1.45343	0.00263035	1
		V3LHS_398972	0.951092	2.95e-19	10
23143	LRCH1	V2LHS_284595	1.15874	2.88e-06	4
		V3LHS_359141	0.660398	0.0239599	1
		V3LHS_359143	0.440704	0.000282964	8
121227	LRIG3	V3LHS_379956	1.85023	0.00620922	9
		V3LHS_379952	0.975302	2.18e-10	5
		V3LHS_379955	0.487414	0.00590868	8
		V3LHS_379953	0.37259	0.00588004	10
53353	LRP1B	V3LHS_398424	1.07649	3.44e-13	5
		V3LHS_398425	0.43004	0.00583815	4
127495	LRRC39	V3LHS_351560	1.07473	1.45e-19	4
		V2LHS_240904	0.442779	0.0408507	6
55379	LRRC59	V3LHS_370902	1.45866	3.31e-08	5
		V2LHS_175942	1.00071	5.38e-05	4
		V2LHS_10218	0.407572	4.44e-05	5
27258	LSM3	V2LHS_214377	2.37279	0.0170635	7
		V3LHS_639969	0.809568	0.00413796	1
		V2LHS_190374	0.729666	0.00268312	3
11157	LSM6	V3LHS_638291	3.13153	0.00186544	5
		V3LHS_638293	1.63962	0.00075579	5
		V3LHS_645297	0.78576	7.82e-08	4
		V3LHS_342373	0.22899	0.00116818	4
		V3LHS_638288	0.202197	0.00625603	10
129530	LYG1	V3LHS_414048	1.10841	0.000286371	6
		V2LHS_47256	0.590696	0.00723009	5
		V3LHS_397216	0.464629	1.57e-05	10
119180	LYZL2	V3LHS_376493	1.1194	0.00435303	4
		V3LHS_376490	0.307087	7.89e-08	10
84944	MAEL	V3LHS_320071	1.13511	0.00117324	3
		V3LHS_320070	0.46109	0.00465944	10
		V2LHS_177906	0.349424	0.0187225	4
51438	MAGEC2	V2LHS_115106	1.66864	5.3e-14	5
		V2LHS_115108	0.530851	3.38e-05	4
256691	MAMDC2	V2LHS_44628	1.89212	3.25e-17	4
		V3LHS_362443	0.626584	0.020014	10
10746	MAP3K2	V3LHS_636839	2.32525	3.17e-09	5
		V2LHS_198762	1.50071	1.44e-07	5
		V3LHS_645038	1.20789	1.34e-05	6
		V3LHS_636837	0.578063	0.026234	8
		V3LHS_636834	0.524068	5.55e-05	8
4215	MAP3K3	V3LHS_329522	1.18989	7.13e-52	10
		V2LHS_1970	1.13502	5.54e-05	5
9053	MAP7	V3LHS_337284	1.20914	0.000176085	4
		V3LHS_337286	0.74296	2.38e-07	4
		V2LHS_46500	0.328607	0.00129081	6
5595	MAPK3	V2LHS_37751	3.02472	3.48e-13	5
		V3LHS_634598	1.31602	1.81e-07	5
		V3LHS_634595	0.849771	8.87e-06	10
		V3LHS_634596	0.74193	0.0107377	8
153562	MARVELD2	V3LHS_397047	2.74278	1.05e-15	5
		V3LHS_397044	0.470789	0.0408495	3
		V2LHS_48985	0.381221	0.0120875	4
23031	MAST3	V2LHS_201569	1.11123	4.71e-07	4
		V3LHS_339830	0.295778	0.0194047	8
161357	MDGA2	V3LHS_318090	1.4182	3.19e-06	1
		V3LHS_318086	0.41291	4.28e-06	4
4211	MEIS1	V3LHS_349103	4.07872	1.13e-45	5
		V3LHS_349106	0.667974	5.58e-06	8
		V3LHS_349105	0.56208	0.00908463	4
9927	MFN2	V3LHS_394790	1.75398	1.25e-24	1
		V3LHS_394792	0.350562	0.0114227	5
84179	MFSD7	V3LHS_343895	2.04464	1.39e-13	4
		V2LHS_138037	1.78132	2.66e-05	5
		V3LHS_343896	1.02994	1.04e-07	3
		V2LHS_138035	0.631618	3.15e-05	5
129531	MITD1	V2LHS_213529	1.09197	4.73e-09	4
		V3LHS_321019	0.418117	6.2e-11	8
8569	MKNK1	V2LHS_27071	1.13028	0.00136957	5
		V3LHS_369023	0.458002	0.000193959	6
4301	MLLT4	V2LHS_66140	1.20975	7.16e-15	5
		V2LHS_250765	0.441157	0.0343651	3
4313	MMP2	V3LHS_311050	2.86362	1.72e-32	4
		V2LHS_48433	1.02588	0.0103939	2
254956	MORN5	V3LHS_323546	1.28642	2.28e-24	5
		V3LHS_323543	0.987378	2.05e-08	4
4343	MOV10	V3LHS_640443	2.6135	9.31e-16	5
		V3LHS_640441	0.82054	6.74e-05	4
		V3LHS_362646	0.26441	0.00837172	4
4352	MPL	V3LHS_334017	1.30734	1.47e-10	4
		V2LHS_36832	0.518617	0.0431448	6
3140	MR1	V2LHS_132156	0.838328	0.0229505	1
		V3LHS_303384	0.530898	0.00336713	8
9553	MRPL33	V3LHS_366346	1.15893	4.74e-07	4
		V3LHS_366345	0.188901	0.0482418	5
51258	MRPL51	V2LHS_116101	2.315	5.93e-33	4
		V3LHS_361273	1.69916	1.36e-18	5
		V3LHS_361274	0.684242	0.00124232	2
56945	MRPS22	V2LHS_50755	1.30078	5.2e-05	5
		V3LHS_301291	0.612653	4.61e-06	10
10335	MRVI1	V2LHS_70472	1.99288	5.76e-56	3
		V3LHS_363564	0.722882	2.59e-07	10
		V3LHS_363562	0.286483	0.030204	8
9788	MTSS1	V2LHS_95182	9.31433	3.68e-44	5
		V3LHS_321633	1.01214	3.84e-15	5
		V3LHS_321631	0.293145	0.0355872	8
4601	MXI1	V2LHS_199356	1.72199	0.0280581	7
		V3LHS_408352	0.978517	3.78e-06	4
		V3LHS_357732	0.708553	6.69e-05	4
54587	MXRA8	V3LHS_306555	1.80222	1.45e-45	5
		V2LHS_138673	1.19225	1.9e-11	8
4621	MYH3	V3LHS_343142	1.51651	1.52e-07	4
		V3LHS_343143	0.615445	5.51e-11	10
4622	MYH4	V3LHS_397104	4.71136	1.52e-49	5
		V3LHS_397109	1.88106	2.23e-11	5
		V2LHS_285184	1.01956	8.76e-06	4
79731	NARS2	V2LHS_157206	1.95717	0.000263963	5
		V2LHS_157208	0.873396	0.00042523	8
339983	NAT8L	V3LHS_408723	1.10927	0.0335854	7
		V3LHS_408726	0.848189	0.00424373	1
8648	NCOA1	V3LHS_302535	3.44617	3.85e-37	5
		V2LHS_23965	0.352601	0.00661416	8
4692	NDN	V3LHS_376687	1.31004	4.41e-09	10
		V3LHS_376686	0.381076	0.00139585	4
4739	NEDD9	V2LHS_198368	4.84453	1.16e-43	5
		V3LHS_308771	1.91269	1.05e-32	8
		V3LHS_308769	0.93175	1.33e-12	5
4741	NEFM	V3LHS_406611	1.2271	5.27e-07	4
		V3LHS_347411	0.480659	0.000100955	8
4795	NFKBIL1	V3LHS_349558	1.75584	1.08e-13	4
		V3LHS_406947	1.64255	5.96e-10	5
7080	NKX2-1	V3LHS_375836	3.09392	2.23e-13	5
		V3LHS_375835	0.404884	0.00545374	10
51701	NLK	V2LHS_115023	1.11867	0.0241851	6
		V3LHS_342876	0.527171	0.0118177	1
91662	NLRP12	V3LHS_319103	2.04674	3.13e-10	4
		V3LHS_319101	0.843568	2.72e-09	10
64802	NMNAT1	V3LHS_315167	1.08923	1.2e-07	4
		V2LHS_98548	0.369891	0.0429533	10
4838	NODAL	V3LHS_403219	2.70272	1.7e-13	5
		V3LHS_403217	0.663212	0.00231708	3
79159	NOL12	V3LHS_329647	1.53706	2.02e-08	4
		V3LHS_329648	0.676017	0.0130367	3
2831	NPBWR1	V3LHS_639346	2.73845	0.000245334	5
		V3LHS_639341	0.649837	0.000418286	3
7026	NR2F2	V3LHS_372767	1.54094	1.67e-10	5
		V2LHS_239392	0.458066	0.0443091	5
		V2LHS_239584	0.419381	0.0209995	10
		V2LHS_239265	0.387198	0.0150611	8
4682	NUBP1	V3LHS_312076	4.16663	8.32e-24	4
		V3LHS_312080	1.16546	0.000137013	1
		V2LHS_152142	0.510687	0.000832129	8
10101	NUBP2	V2LHS_241493	2.5549	2.91e-21	5
		V3LHS_323806	0.480704	0.0030553	5
4925	NUCB2	V2LHS_20266	1.09291	1.63e-07	4
		V3LHS_411209	0.256811	0.00891943	5
220323	OAF	V3LHS_406497	0.922132	2.92e-06	3
		V3LHS_346436	0.650471	1.37e-05	5
10896	OCLM	V3LHS_352168	0.584581	0.0030956	8
		V2LHS_286812	0.478111	0.00317573	5
4969	OGN	V2LHS_59548	1.14525	7.35e-29	5
		V3LHS_319302	1.00713	3.09e-07	4
		V3LHS_319301	0.782129	0.0084669	8
		V2LHS_59544	0.399801	0.006976	4
9480	ONECUT2	V3LHS_338846	2.30814	2.14e-25	4
		V3LHS_338849	2.1349	2.83e-20	5
4978	OPCML	V2LHS_152467	1.03738	0.0180872	1
		V3LHS_344767	0.474172	1.98e-05	5
		V3LHS_344764	0.301092	0.0286973	10
135946	OR6B1	V2LHS_252900	1.97524	0.030868	6
		V2LHS_207732	0.344311	0.00499972	10
283365	OR6C6	V2LHS_272425	1.11194	3.51e-10	5
		V2LHS_235709	0.465153	0.00908106	3
29948	OSGIN1	V3LHS_399339	1.02006	0.00996403	1
		V3LHS_399342	0.675268	1.49e-09	8
9180	OSMR	V3LHS_394103	1.09205	6.84e-11	1
		V3LHS_394102	0.487365	0.0138152	3
200931	OSTALPHA	V2LHS_43227	1.58105	5.23e-15	3
		V3LHS_348431	0.636751	6.7e-09	4
		V3LHS_348433	0.390356	0.00075519	4
28962	OSTM1	V2LHS_60109	1.24164	6.21e-05	5
		V3LHS_411396	0.290696	0.000235327	8
146183	OTOA	V2LHS_17513	1.90657	0.00385702	5
		V3LHS_319716	1.2876	1.53e-09	4
		V3LHS_319720	0.986668	1.27e-15	5
131149	OTOL1	V2LHS_219393	1.05262	2.18e-06	3
		V2LHS_180826	0.62145	0.000532555	5
		V2LHS_180828	0.42999	5.16e-05	5
		V3LHS_300241	0.407186	4.21e-11	10
5029	P2RY2	V2LHS_152557	1.22962	4.59e-11	5
		V3LHS_641260	0.438059	0.00481127	10
116337	PANX3	V2LHS_227201	1.19981	5.03e-10	10
		V3LHS_338422	0.895089	0.0325784	1
10914	PAPOLA	V3LHS_322658	2.06024	4.48e-19	5
		V3LHS_322657	0.517983	0.000481837	10
85315	PAQR8	V3LHS_352567	1.73859	2.96e-10	4
		V2LHS_11180	0.247	0.00653232	5
10039	PARP3	V2LHS_68320	8.21869	0.00039417	7
		V3LHS_359387	5.65572	6.1e-46	5
5091	PC	V3LHS_333304	2.3289	3.51e-14	3
		V3LHS_333307	0.441753	1.24e-05	6
5118	PCOLCE	V3LHS_344526	1.18171	6.74e-09	4
		V3LHS_344525	0.145625	0.0376655	8
51449	PCYOX1	V2LHS_115304	2.9058	1.02e-10	4
		V3LHS_323031	2.03026	3.62e-11	5
		V2LHS_115307	1.52988	1.94e-06	4
		V3LHS_323030	0.770066	0.00153025	1
		V3LHS_323035	0.037654	0.0376666	2
132954	PDCL2	V3LHS_344066	1.60598	2.57e-17	4
		V3LHS_344065	0.969944	6.35e-12	5
		V3LHS_344063	0.482376	0.00755639	8
5143	PDE4C	V3LHS_400656	1.7588	1.23e-25	4
		V3LHS_306808	0.311135	0.0258619	10
5154	PDGFA	V2LHS_169788	3.10829	7.21e-12	5
		V3LHS_340444	1.14468	1.16e-14	3
5159	PDGFRB	V2LHS_169803	1.94308	1.39e-12	1
		V3LHS_646435	1.27421	8.58e-16	5
8050	PDHX	V3LHS_405167	1.13586	2.1e-06	4
		V2LHS_172445	0.511018	0.00580342	8
23037	PDZD2	V2LHS_140260	1.15887	0.000159979	4
		V2LHS_140259	0.967956	1.24e-12	10
29951	PDZRN4	V3LHS_646487	1.08105	0.00174952	2
		V3LHS_644400	0.309679	2.66e-05	10
8682	PEA15	V3LHS_413527	1.71775	3.39e-11	5
		V3LHS_393449	0.936538	2.03e-05	3
5226	PGD	V3LHS_381994	1.05621	1.15e-08	5
		V3LHS_381996	0.505363	0.00127498	3
5241	PGR	V2LHS_239479	2.92319	1.56e-11	4
		V3LHS_355882	1.37122	9.98e-10	5
		V2LHS_239538	0.594592	0.00064309	10
10857	PGRMC1	V3LHS_303874	1.69402	3.2e-10	4
		V2LHS_90640	1.10757	2.81e-06	7
26147	PHF19	V3LHS_348426	1.88142	0.000110043	2
		V2LHS_21282	0.442173	0.0273723	8
5277	PIGA	V3LHS_383556	2.99645	4.26e-16	5
		V3LHS_383560	2.68491	1.43e-22	5
		V2LHS_169981	0.405692	0.000447869	8
		V3LHS_383559	0.20443	0.0484394	3
5279	PIGC	V3LHS_408860	1.04741	3.61e-16	4
		V3LHS_408861	0.348121	0.0449433	5
5306	PITPNA	V3LHS_339859	1.08062	2.98e-19	4
		V3LHS_339857	0.455104	0.00719223	3
5324	PLAG1	V3LHS_389927	1.40437	3.96e-25	6
		V3LHS_389929	1.14261	4.88e-07	5
		V3LHS_389931	1.02807	0.0202928	3
		V3LHS_389930	0.790351	0.00032643	8
51054	PLEKHA9	V3LHS_369149	1.28343	4.18e-10	4
		V2LHS_227419	0.309639	0.0443287	10
26030	PLEKHG3	V3LHS_341672	2.25343	3.96e-14	4
		V3LHS_341671	0.857928	3.2e-26	5
440107	PLEKHG7	V3LHS_334079	1.25079	7.65e-11	3
		V3LHS_334077	0.393629	0.00667192	10
5351	PLOD1	V3LHS_335527	1.07848	0.00542045	1
		V3LHS_335526	0.460974	0.01093	8
55558	PLXNA3	V3LHS_305371	1.37202	0.000686941	7
		V3LHS_305373	0.501788	0.0289616	10
23129	PLXND1	V2LHS_66960	1.76313	1.42e-19	3
		V2LHS_66959	0.935624	7.05e-07	8
5376	PMP22	V3LHS_411932	1.91119	0.0361709	1
		V2LHS_229359	0.431249	0.00667114	10
26073	POLDIP2	V3LHS_323971	1.90744	7.06e-23	4
		V3LHS_323974	0.356276	0.0249412	5
64840	PORCN	V3LHS_375001	1.33478	0.0262531	6
		V2LHS_227835	0.377594	0.0117627	4
25913	POT1	V2LHS_96575	4.06047	1.15e-41	4
		V2LHS_96572	1.04489	0.00167215	5
84513	PPAPDC1B	V3LHS_374884	2.95666	4.24e-16	5
		V3LHS_386290	0.159352	2.44e-09	10
5479	PPIB	V3LHS_327650	2.54022	2.73e-12	5
		V3LHS_327649	1.86453	6.78e-08	5
		V3LHS_327653	0.590178	0.0200749	4
4659	PPP1R12A	V3LHS_324351	2.08081	2.23e-20	4
		V3LHS_324346	0.88945	0.000935579	4
		V3LHS_324349	0.597787	7.46e-07	4
		V3LHS_324347	0.463579	0.0117797	3
5502	PPP1R1A	V2LHS_84858	1.25644	0.000618042	7
		V3LHS_348466	0.34052	0.0157224	8
5523	PPP2R3A	V2LHS_39816	2.42213	1.98e-11	5
		V3LHS_374914	1.73817	0.0147672	1
		V3LHS_374910	0.834665	0.00644447	1
59336	PRDM13	V3LHS_379523	1.63493	0.000124917	1
		V3LHS_379526	0.709078	5.32e-06	5
63976	PRDM16	V2LHS_215636	1.48191	0.0362199	9
		V3LHS_300082	0.875989	1.97e-09	4
5555	PRH2	V3LHS_328024	1.01029	4.24e-07	5
		V3LHS_328026	0.502072	0.0355872	8
5580	PRKCD	V2LHS_57658	2.06854	4.4e-11	5
		V3LHS_637618	1.04192	2.7e-11	10
		V3LHS_645178	0.669609	1.12e-05	8
5612	PRKRIR	V2LHS_37080	3.69257	1.84e-29	5
		V3LHS_318221	1.25809	1.77e-15	5
		V3LHS_402313	0.99901	9.74e-10	1
5613	PRKX	V3LHS_366549	1.79569	1.14e-18	5
		V2LHS_19369	0.826453	4.72e-06	4
		V3LHS_366545	0.601787	6.57e-05	4
		V3LHS_366546	0.530526	0.036284	3
5621	PRNP	V3LHS_403049	2.17134	5.91e-24	4
		V2LHS_92299	0.289786	0.0380644	10
8899	PRPF4B	V2LHS_47788	1.65095	3.22e-06	4
		V3LHS_646161	0.490999	0.0111256	8
		V3LHS_383963	0.317022	0.02992	10
5634	PRPS2	V2LHS_170588	3.32599	8.78e-24	5
		V3LHS_323905	0.727816	0.00336109	1
79056	PRRG4	V3LHS_320878	1.07226	4e-05	4
		V2LHS_98953	0.375303	0.000117395	6
51450	PRRX2	V3LHS_413062	1.80437	0.0387779	1
		V3LHS_390608	1.22994	5.73e-08	5
		V3LHS_413063	0.996448	2.39e-09	10
		V3LHS_390610	0.536478	0.0178456	5
5680	PSG11	V2LHS_170662	1.92173	5.29e-30	5
		V3LHS_370394	0.509521	1.8e-05	6
5713	PSMD7	V3LHS_637756	4.96642	4.07e-07	5
		V3LHS_637759	0.784444	0.0158048	1
		V2LHS_222016	0.207228	0.0468935	5
84262	PSMG3	V3LHS_340006	1.72858	2.09e-15	1
		V3LHS_340005	1.2788	1.89e-20	4
5728	PTEN	V2LHS_192536	1.06452	0.00346166	8
		V2LHS_231477	0.633073	0.000791186	5
		V2LHS_92317	0.254224	0.0273255	4
5770	PTPN1	V2LHS_170902	1.31018	5.78e-09	8
		V3LHS_369788	0.456034	0.00239118	3
5796	PTPRK	V3LHS_329393	2.03148	0.00112625	2
		V2LHS_171002	0.639567	0.00208571	5
		V2LHS_218516	0.462556	0.0182898	8
5801	PTPRR	V2LHS_171030	1.60994	3.39e-06	5
		V2LHS_222349	0.429877	0.00655326	8
5818	PVRL1 (NECTIN1)	V3LHS_329207	1.2926	1.77e-10	5
		V3LHS_329208	0.616374	0.0451262	2
79912	PYROXD1	V2LHS_158175	1.01336	5.16e-05	4
		V2LHS_158179	0.544149	6.65e-06	10
5860	QDPR	V2LHS_92350	1.66069	1.01e-09	4
		V3LHS_401218	0.491196	0.00503816	10
83452	RAB33B	V3LHS_374776	1.11911	1.98e-05	4
		V2LHS_99444	0.491066	0.0430191	10
9910	RABGAP1L	V2LHS_95712	1.34533	2.72e-12	4
		V3LHS_326152	0.906019	9.34e-06	7
5908	RAP1B	V3LHS_414339	1.00336	4.19e-05	7
		V3LHS_399449	0.409335	0.016868	4
		V3LHS_399450	0.211224	0.0140808	10
9693	RAPGEF2	V3LHS_634675	1.73851	0.0185369	10
		V2LHS_198720	1.14983	1.11e-09	5
5914	RARA	V3LHS_370078	1.01552	1.02e-14	6
		V2LHS_131536	0.514349	0.0157678	3
83937	RASSF4	V3LHS_369504	1.07172	3.12e-09	5
		V2LHS_117630	0.498442	3.09e-05	5
166824	RASSF6	V2LHS_203932	1.24779	4.61e-12	10
		V3LHS_402134	1.02376	3.85e-10	5
5962	RDX	V2LHS_33092	1.2181	4.37e-31	5
		V3LHS_362515	0.130784	0.0158884	4
64864	RFX7	V3LHS_386283	2.70402	5.77e-34	5
		V2LHS_91021	0.454769	0.000331937	10
6004	RGS16	V3LHS_414077	1.09355	0.0178031	2
		V3LHS_414081	0.331364	0.0431448	6
158800	RHOXF1	V2LHS_56708	1.30712	3.31e-06	3
		V3LHS_382261	0.718983	3.56e-09	4
60626	RIC8A	V2LHS_73767	2.50595	9.11e-26	5
		V3LHS_370666	0.411683	0.0020834	8
338879	RNASE10	V3LHS_319071	3.95238	8.08e-17	5
		V3LHS_319070	0.929841	8.94e-09	4
7737	RNF113A	V3LHS_638467	1.28628	0.00249562	1
		V2LHS_95051	1.23326	0.00985524	7
		V3LHS_344073	0.532511	4.11e-06	6
		V3LHS_344072	0.39898	0.0262435	6
54941	RNF125	V2LHS_139584	1.24148	0.000624089	8
		V2LHS_174030	1.1684	0.000818782	9
		V3LHS_303932	0.615475	0.0261214	6
9781	RNF144A	V3LHS_383481	1.59579	6.73e-12	4
		V3LHS_383480	1.10678	1.36e-11	3
		V3LHS_411974	0.914306	1.74e-05	4
56254	RNF20	V2LHS_52220	1.02837	0.0194092	2
		V3LHS_394165	0.58547	0.0210565	3
54538	ROBO4	V3LHS_331791	2.13577	5.38e-11	3
		V3LHS_331793	0.461301	0.00478703	8
54886	RP11-35N6.1	V2LHS_276582	2.19222	6.01e-19	5
		V3LHS_407443	0.069914	0.037842	3
6102	RP2	V2LHS_233779	1.73103	1.36e-09	3
		V2LHS_94823	0.466231	0.00796195	4
6117	RPA1	V3LHS_402794	3.60506	1.92e-18	5
		V3LHS_321469	0.945034	0.00479475	10
		V3LHS_321467	0.835881	0.024216	5
6160	RPL31	V3LHS_405295	7.81135	6.77e-17	5
		V3LHS_405297	0.938011	0.0251069	1
6123	RPL3L	V3LHS_351286	1.69745	3.65e-11	4
		V2LHS_18803	1.43726	7.72e-09	5
6130	RPL7A	V3LHS_315935	4.54389	2.97e-06	3
		V3LHS_315936	1.84105	6.36e-17	4
6209	RPS15	V3LHS_349773	1.31495	0.0173576	3
		V2LHS_190121	0.832768	0.00236994	2
91582	RPS19BP1	V3LHS_371072	1.13016	0.0254591	6
		V3LHS_371073	0.63297	0.00398886	8
		V3LHS_371070	0.582351	2e-07	5
6257	RXRB	V3LHS_341200	1.52971	5.48e-11	5
		V3LHS_341199	1.09228	1.02e-05	3
201191	SAMD14	V2LHS_42267	1.13278	0.00106364	3
		V3LHS_325509	0.69868	2.49e-08	10
60485	SAV1	V3LHS_351799	4.83236	9.79e-73	5
		V3LHS_351801	1.05802	2.42e-09	5
		V3LHS_351798	0.690805	0.0122383	6
85477	SCIN	V3LHS_366524	2.30688	0.0294076	1
		V3LHS_366523	1.99849	0.0120494	7
		V2LHS_159986	0.703212	0.00161209	5
10389	SCML2	V2LHS_69754	1.52279	4.01e-14	5
		V2LHS_69826	0.338198	0.0205104	10
		V2LHS_69827	0.247707	0.030915	5
6338	SCNN1B	V3LHS_389903	3.36063	6.61e-22	5
		V3LHS_389905	1.11182	1.45e-08	5
		V3LHS_412972	0.938893	3.67e-11	4
6383	SDC2	V3LHS_311860	1.84875	3.38e-17	4
		V2LHS_259764	1.51263	2.69e-08	1
		V3LHS_311863	0.327141	0.0174672	10
6390	SDHB	V3LHS_346332	2.21731	1.81e-25	5
		V3LHS_346329	1.34276	3.97e-13	10
		V3LHS_346328	0.767023	0.00565795	8
		V3LHS_346327	0.361073	0.0450233	10
22872	SEC31A	V2LHS_232625	1.03996	1.4e-12	8
		V3LHS_324915	0.776658	7.23e-12	10
		V3LHS_324914	0.250023	5.78e-07	8
7095	SEC62	V2LHS_222434	1.38891	2.34e-23	5
		V3LHS_315995	0.704213	4.55e-05	5
		V2LHS_171326	0.433533	0.00232353	6
79048	SECISBP2	V3LHS_373953	1.7622	8.18e-19	5
		V3LHS_373948	0.672313	0.0054027	4
		V2LHS_98932	0.373713	0.0102333	8
346288	2014-09-01	V3LHS_352980	1.83912	1.73e-11	4
		V2LHS_194956	0.538665	0.00106441	5
8710	SERPINB7	V3LHS_356831	1.16892	0.000627977	1
		V2LHS_23421	0.949625	3.39e-10	3
		V2LHS_23387	0.862123	1.63e-08	4
55209	SETD5	V3LHS_382508	1.18547	0.000236392	3
		V2LHS_156191	0.701093	3.12e-06	8
6425	SFRP5	V3LHS_358577	2.04294	4.84e-05	1
		V3LHS_358579	0.764279	1.59e-12	10
6431	SFRS6	V3LHS_634430	1.55072	0.00305758	10
		V2LHS_263152	1.38022	1.21e-38	10
		V3LHS_634424	0.729709	1.49e-05	8
		V3LHS_307258	0.710598	0.00030641	10
		V3LHS_307257	0.687472	3.17e-07	3
646892	SH2D7	V3LHS_330336	1.32065	1.9e-06	4
		V3LHS_330338	0.959235	0.0133557	7
92799	SHKBP1	V3LHS_326509	1.64507	1.11e-34	5
		V2LHS_14488	0.82631	8.92e-05	4
201780	SLC10A4	V3LHS_308312	2.23966	1.01e-18	5
		V2LHS_43215	0.389828	0.00708854	10
4891	SLC11A2	V2LHS_111725	1.50487	0.000366	1
		V3LHS_402059	0.578727	0.008215	6
9122	SLC16A4	V3LHS_358027	1.10972	3.98e-09	4
		V2LHS_40943	0.898232	0.00101843	8
		V2LHS_40942	0.777695	1.2e-06	4
10786	SLC17A3	V3LHS_330719	1.31816	7.92e-12	8
		V3LHS_330720	0.511252	0.0376666	2
		V3LHS_330721	0.162775	0.0479603	10
6505	SLC1A1	V2LHS_33962	1.19203	1.36e-28	5
		V3LHS_385364	0.786914	0.000262239	8
		V3LHS_385367	0.394001	0.000646364	10
51312	SLC25A37	V3LHS_369234	1.47519	0.00059905	5
		V3LHS_369233	1.00153	0.000120848	4
375611	SLC26A5	V3LHS_399390	1.94774	2.5e-14	5
		V3LHS_399388	0.565342	0.000730098	10
2030	SLC29A1	V3LHS_307350	1.19369	1.14e-05	5
		V3LHS_307352	0.557294	0.0119475	2
169026	SLC30A8	V3LHS_403493	1.54463	2.87e-06	4
		V3LHS_403496	1.5229	1.19e-06	5
		V2LHS_33384	0.887302	2.16e-07	10
10463	SLC30A9	V2LHS_5743	1.4975	2.96e-13	4
		V3LHS_400539	0.844791	0.0141906	1
		V2LHS_262810	0.545957	0.000172443	10
140679	SLC32A1	V2LHS_38728	1.3555	1.06e-05	4
		V3LHS_403492	0.49985	0.0352684	10
29985	SLC39A3	V3LHS_408138	1.72971	3.67e-10	5
		V3LHS_408140	0.247209	0.0255861	10
64116	SLC39A8	V2LHS_215471	1.46503	3.31e-09	4
		V3LHS_413120	1.35668	1.35e-21	5
		V3LHS_413119	0.14419	0.0153877	10
54946	SLC41A3	V3LHS_307482	2.80361	2.21e-21	5
		V3LHS_307483	0.474572	0.0333855	3
50651	SLC45A1	V3LHS_389263	2.86637	1.39e-36	5
		V2LHS_140438	2.15784	1.21e-17	4
6523	SLC5A1	V2LHS_92483	4.22053	1.84e-19	4
		V2LHS_92482	1.29689	0.0469041	7
6530	SLC6A2	V3LHS_634324	1.02919	0.0100843	5
		V3LHS_634330	0.56541	3.79e-05	4
10322	SMYD5	V2LHS_206661	2.60913	5.87e-31	4
		V3LHS_353590	0.553223	0.00054183	1
8773	SNAP23	V3LHS_399798	1.7815	1.23e-17	5
		V3LHS_300760	0.941921	2.21e-05	4
		V3LHS_300758	0.348903	0.0374344	8
6627	SNRPA1	V3LHS_642869	2.08795	4.96e-14	4
		V3LHS_646170	0.785296	2.34e-10	3
		V3LHS_385108	0.72323	2.47e-06	8
6635	SNRPE	V3LHS_638318	1.85984	2.3e-05	3
		V3LHS_638313	1.75417	5.6e-22	4
		V3LHS_638314	0.48069	0.0385523	8
6636	SNRPF	V2LHS_284674	2.93634	0.0116809	4
		V3LHS_635221	2.87049	0.000384466	3
		V2LHS_284605	1.07355	0.02562	3
54212	SNTG1	V2LHS_51590	1.12739	2.85e-06	4
		V3LHS_336080	0.432771	0.00576344	8
22986	SORCS3	V2LHS_96360	3.14417	4.56e-27	5
		V3LHS_408783	0.539817	0.0027629	10
		V3LHS_361591	0.351385	0.0333372	4
11063	SOX30	V2LHS_165457	2.92829	4.61e-05	1
		V3LHS_402852	1.0896	9.27e-10	4
6693	SPN	V3LHS_330740	1.35103	1.14e-10	5
		V3LHS_330736	0.544691	0.021958	3
6699	SPRR1B	V3LHS_322305	1.4573	1.3e-18	5
		V2LHS_192917	0.451097	0.0127241	4
6727	SRP14	V3LHS_355000	1.18446	0.00515483	7
		V3LHS_354999	0.451879	0.00744094	4
10214	SSX3	V3LHS_315610	3.73709	2.03e-11	4
		V3LHS_315611	1.61282	2.84e-06	3
23166	STAB1	V3LHS_386813	1.31333	1.53e-09	4
		V3LHS_386814	0.401956	0.00556274	5
6770	STAR	V3LHS_375819	1.6751	3.86e-06	4
		V2LHS_229922	0.475608	1.02e-06	5
26872	STEAP1	V3LHS_389494	1.59028	0.0147672	1
		V2LHS_43374	0.479374	0.000716992	10
6786	STIM1	V3LHS_355070	1.0116	3.41e-05	9
		V3LHS_407733	0.867917	2.34e-05	5
8677	STX10	V3LHS_372357	1.0557	0.040826	6
		V2LHS_243046	0.750685	9.66e-05	10
6814	STXBP3	V2LHS_259654	1.55685	0.0158048	1
		V2LHS_256664	1.18463	2.02e-05	5
6815	STYX	V2LHS_149733	2.31898	0.00169305	8
		V3LHS_325785	0.899817	0.0343739	7
64426	SUDS3	V2LHS_220353	1.2636	0.0110594	5
		V2LHS_179946	0.315362	0.0341686	6
8464	SUPT3H	V3LHS_320025	1.30303	1.77e-14	4
		V3LHS_320027	0.625079	2.61e-06	5
		V2LHS_32249	0.317288	0.00112912	8
94122	SYTL5	V3LHS_321929	1.00693	0.0185278	1
		V2LHS_212498	0.812914	0.00112625	2
		V3LHS_321925	0.524434	2.94e-06	4
6866	TAC3	V2LHS_71349	1.8718	1.72e-09	6
		V3LHS_411818	0.193256	0.0325751	10
6870	TACR3	V3LHS_634664	1.75103	0.0435292	1
		V3LHS_634669	0.463357	0.00334041	8
54457	TAF7L	V3LHS_350570	1.03556	6.25e-13	5
		V3LHS_350567	0.911534	4e-31	6
6901	TAZ	V3LHS_402687	1.58599	3.1e-08	5
		V3LHS_402685	0.538814	0.0223345	3
64786	TBC1D15	V2LHS_229049	1.39967	1.58e-07	5
		V3LHS_352707	0.387409	0.00424181	8
11138	TBC1D8	V3LHS_377190	1.08847	6.05e-13	4
		V3LHS_377187	0.314004	0.00566925	5
6907	TBL1X	V3LHS_412426	1.7638	2.29e-06	4
		V3LHS_412424	0.390697	0.00151631	3
10716	TBR1	V2LHS_12565	7.34499	2.34e-12	4
		V3LHS_352117	1.66343	1.13e-06	4
		V3LHS_352119	0.919396	0.0406494	3
9095	TBX19	V3LHS_303324	1.12329	2.75e-05	4
		V3LHS_400164	0.455335	0.0262897	3
254048	tcag7.1228	V3LHS_350656	1.98548	7.55e-37	10
		V2LHS_160955	1.1278	7.34e-08	5
7003	TEAD1	V3LHS_402980	2.84287	3.11e-39	5
		V2LHS_72676	0.895728	1.41e-07	8
83639	TEX101	V2LHS_117365	1.14738	2.75e-06	4
		V2LHS_117362	1.02878	3.94e-08	4
		V3LHS_331893	0.397249	0.0145896	5
51368	TEX264	V3LHS_385332	1.86958	9.64e-18	5
		V3LHS_385328	0.995736	1.2e-06	4
7036	TFR2	V3LHS_406131	2.13782	1.28e-11	1
		V3LHS_406130	0.556594	4.16e-05	10
7038	TG	V3LHS_358416	1.48115	2.89e-15	5
		V3LHS_358418	0.683084	0.000138129	8
92609	TIMM50	V2LHS_25621	1.96649	4.09e-08	5
		V2LHS_25617	0.772427	0.00338279	8
		V3LHS_311232	0.428209	0.00175322	10
		V3LHS_311230	0.160352	0.046288	9
7082	TJP1	V3LHS_399095	1.5394	2.95e-11	5
		V3LHS_399093	0.606468	0.019588	6
3195	TLX1	V3LHS_390294	1.8681	1.84e-09	4
		V3LHS_413031	0.300919	0.0278582	10
7104	TM4SF4	V3LHS_364080	5.54957	1.81e-27	4
		V2LHS_42319	0.428121	2.95e-06	5
284114	TMEM102	V3LHS_350886	1.38835	1.13e-07	4
		V3LHS_350885	0.348985	2.1e-08	10
83862	TMEM120A	V3LHS_350191	1.12671	4.36e-10	3
		V3LHS_350193	0.566878	1.71e-07	8
80757	TMEM121	V2LHS_158505	1.20657	5.67e-08	4
		V3LHS_307158	0.931194	4.45e-05	6
92305	TMEM129	V3LHS_318548	2.0016	1.04e-33	10
		V3LHS_402370	0.276836	0.0318382	3
80194	TMEM134	V3LHS_326398	1.10379	0.00226134	2
		V2LHS_137066	0.278816	0.0421252	5
79713	TMEM149	V3LHS_328486	1.25746	6.25e-14	4
		V3LHS_328484	0.747064	4.39e-08	5
93380	TMEM32 (MMGT1)	V3LHS_405503	1.19093	3.36e-05	4
		V3LHS_405505	0.409078	0.00165358	6
339456	TMEM52	V3LHS_380053	1.78711	6.66e-19	8
		V3LHS_380054	0.6845	6.4e-07	5
148534	TMEM56	V2LHS_19146	1.23995	0.00444926	6
		V3LHS_405672	0.929678	8.52e-06	4
388595	TMEM82	V3LHS_359219	7.46548	5.3e-14	5
		V2LHS_36473	0.703065	0.000158905	6
26022	TMEM98	V2LHS_96896	1.21047	0.00167864	4
		V3LHS_406418	0.375558	0.00599627	10
7292	TNFSF4	V2LHS_171677	1.42045	4.36e-23	5
		V2LHS_222108	0.33635	0.00450896	10
8711	TNK1	V3LHS_642269	6.53205	9.6e-07	5
		V3LHS_642264	0.825015	1.38e-06	8
27296	TP53TG5	V2LHS_216926	1.9715	3.86e-11	5
		V3LHS_323195	0.237295	1.14e-06	8
8460	TPST1	V3LHS_364482	3.35229	5.93e-14	5
		V3LHS_364485	0.530297	0.00932902	4
29896	TRA2A	V3LHS_385755	1.01124	0.00148502	4
		V3LHS_642930	0.587609	0.0451118	10
8717	TRADD	V3LHS_351628	1.538	1.4e-14	4
		V3LHS_351629	0.628293	0.0495017	9
84231	TRAF7	V2LHS_195975	1.00744	7.33e-07	8
		V3LHS_371885	0.915363	5.33e-08	5
		V3LHS_309782	0.685465	3.13e-07	10
		V3LHS_371888	0.597858	0.00101058	6
10906	TRAFD1	V3LHS_316328	2.05566	0.000618042	7
		V3LHS_316325	0.336423	0.0409133	8
83696	TRAPPC9	V3LHS_375899	1.08278	3.04e-17	10
		V3LHS_375902	0.432035	0.0310642	4
9830	TRIM14	V2LHS_95391	2.65553	1.04e-23	5
		V3LHS_401077	0.800576	2.34e-05	4
		V3LHS_401076	0.440109	0.00780188	3
51592	TRIM33	V3LHS_305447	2.62421	5.96e-38	5
		V2LHS_134254	0.904916	0.000306558	6
339976	TRIML1	V3LHS_330244	1.09911	2.61e-05	4
		V3LHS_636874	0.476035	0.0149662	10
205860	TRIML2	V2LHS_160887	1.12247	0.0311532	1
		V3LHS_343102	0.879798	5.98e-08	10
57113	TRPC7	V2LHS_38612	1.23322	0.00147412	9
		V2LHS_38610	0.711886	0.000221046	5
9819	TSC22D2	V2LHS_95339	1.18104	9.22e-16	4
		V2LHS_270933	0.542068	0.00368617	6
158248	TTC16	V3LHS_391733	3.48422	6.14e-25	4
		V3LHS_391731	2.1446	0.00610784	1
64427	TTC31	V3LHS_322837	1.03567	3.45e-14	4
		V3LHS_322840	0.263438	0.000125312	5
9694	TTC35	V3LHS_384628	2.44949	6.14e-25	4
		V3LHS_384626	1.44166	4.93e-20	5
		V3LHS_384625	0.424627	4.72e-09	5
23093	TTLL5	V2LHS_201096	2.49612	3.07e-17	5
		V3LHS_398796	0.519962	0.0263415	8
10844	TUBGCP2	V2LHS_90715	2.16433	2.06e-05	3
		V3LHS_399005	0.731417	0.00408976	5
		V3LHS_399002	0.422918	8.93e-05	5
5756	TWF1	V3LHS_371802	1.38328	0.00202305	5
		V2LHS_170876	0.881292	0.0143029	8
		V2LHS_170879	0.727327	0.0366499	2
		V3LHS_371801	0.668873	0.003182	4
		V3LHS_371804	0.519606	0.0123841	3
54957	TXNL4B	V2LHS_174146	1.0623	0.0166582	5
		V3LHS_395308	0.488964	0.0483171	3
11338	U2AF2	V3LHS_638857	2.30299	3.43e-48	5
		V3LHS_347734	1.66687	2.18e-07	4
		V2LHS_91408	1.42805	2.93e-08	4
		V3LHS_638858	0.806994	3.73e-15	5
7314	UBB	V2LHS_194386	1.3478	0.000405912	5
		V3LHS_401683	0.656752	6.73e-05	4
23352	UBR4	V2LHS_238957	1.00713	0.0420895	2
		V2LHS_202564	0.833418	0.000726636	5
		V2LHS_203100	0.776884	0.0149692	5
54658	UGT1A1	V3LHS_307193	1.91479	9.31e-19	1
		V3LHS_307192	0.442311	0.00464641	5
79799	UGT2A3	V3LHS_409641	1.04331	8.43e-06	5
		V2LHS_157560	0.813217	3.61e-10	6
		V2LHS_195028	0.45593	0.00073023	8
7369	UMOD	V2LHS_171849	1.45608	5.25e-19	4
		V2LHS_171848	0.93062	0.0379863	7
89766	UMODL1	V3LHS_394096	1.73749	0.0298641	7
		V3LHS_394098	0.763168	0.000448173	4
		V3LHS_394093	0.709426	4.49e-08	8
51733	UPB1	V3LHS_348996	2.25333	1.49e-07	5
		V3LHS_348991	0.58252	0.00135404	4
151531	UPP2	V3LHS_383492	1.78733	5.78e-05	2
		V3LHS_383493	0.774113	1.63e-08	4
10868	USP20	V3LHS_323237	1.31118	3.88e-07	1
		V3LHS_636176	0.843657	0.0415257	9
		V3LHS_636173	0.509933	0.0263709	8
27005	USP21	V2LHS_42855	2.05346	0.00890072	7
		V3LHS_634687	0.53978	0.000314755	8
23326	USP22	V2LHS_60729	1.87027	1.74e-45	5
		V3LHS_377164	0.536302	0.0267887	4
		V2LHS_60727	0.204067	0.0407632	8
7407	VARS	V3LHS_390345	1.26993	0.00741998	5
		V3LHS_390343	1.2016	4.44e-06	3
114990	VASN	V2LHS_50542	2.2981	6.89e-06	5
		V2LHS_50544	0.479741	0.0359716	4
51480	VCX2	V3LHS_375110	1.37927	2.1e-13	4
		V3LHS_375108	0.556816	0.0128507	10
51442	VGLL1	V3LHS_407777	2.47469	1.44e-21	4
		V3LHS_355394	0.915745	4.1e-07	10
		V2LHS_115187	0.826031	0.0242699	4
7436	VLDLR	V3LHS_326700	2.40477	2.6e-36	4
		V3LHS_326701	0.42383	0.00327259	8
51699	VPS29	V3LHS_303089	1.44899	1.27e-10	4
		V3LHS_303088	0.504617	0.00733052	6
65082	VPS33A	V3LHS_340962	1.22721	0.00161933	1
		V2LHS_116364	0.553799	0.000584415	5
7453	WARS	V2LHS_33835	1.30655	1.27e-06	3
		V2LHS_33836	0.802203	0.000106569	9
		V3LHS_353797	0.751218	0.0197286	3
81554	WBSCR16	V3LHS_358224	1.12645	2.5e-08	1
		V3LHS_358225	0.410286	0.00304229	4
57705	WDFY4	V3LHS_314157	2.98032	6.13e-42	5
		V3LHS_314158	1.13772	1.13e-07	5
9948	WDR1	V3LHS_393596	1.91622	0.000800457	1
		V3LHS_413548	0.555	0.00862519	2
8816	WDR22	V3LHS_343284	1.79028	4.29e-19	5
		V3LHS_343282	0.531199	0.000454717	6
164237	WFDC13	V2LHS_270356	1.10312	1.24e-07	4
		V3LHS_387878	0.345123	0.0260633	10
10406	WFDC2	V3LHS_365325	1.22939	4.55e-12	8
		V3LHS_365326	0.802097	1.02e-05	4
		V2LHS_203105	0.779323	0.0269494	3
90199	WFDC8	V2LHS_262084	1.59194	6.63e-15	4
		V3LHS_324290	0.59955	3.47e-06	4
8840	WISP1	V2LHS_188468	1.01787	2.17e-10	4
		V3LHS_393848	0.959255	2.89e-05	4
7518	XRCC4	V3LHS_373818	2.01075	4.98e-08	4
		V2LHS_201943	1.46286	5.7e-16	1
		V3LHS_373820	1.09566	0.000102048	4
54432	YIPF1	V3LHS_308070	1.24107	4.06e-10	4
		V3LHS_308069	0.481685	0.00222397	8
388403	YPEL2	V3LHS_355039	2.27099	1.08e-05	3
		V3LHS_355037	0.57203	1.76e-09	5
7531	YWHAE	V2LHS_84593	5.64929	3.11e-15	5
		V3LHS_412853	0.963804	0.0141388	3
404281	YY2	V3LHS_325081	1.64178	9.95e-05	6
		V2LHS_286630	0.471436	1.35e-05	4
221527	ZBTB12	V3LHS_635829	1.35636	4.15e-10	4
		V3LHS_319778	0.29728	0.0290796	10
9923	ZBTB40	V2LHS_95784	1.50774	2.34e-09	4
		V3LHS_643031	0.506552	0.0353121	8
23390	ZDHHC17	V3LHS_359112	1.51374	3.98e-15	4
		V3LHS_359113	0.627499	9.81e-05	5
9839	ZEB2	V3LHS_373825	2.93132	1.98e-43	5
		V2LHS_232431	1.4032	9.05e-07	4
7561	ZNF14	V2LHS_34711	5.39247	3.56e-14	5
		V2LHS_34710	0.470438	0.0208181	3
90338	ZNF160	V3LHS_341557	2.00829	2.15e-29	5
		V3LHS_341559	0.669956	0.000273616	4
7727	ZNF174	V2LHS_172293	1.14824	5.81e-09	4
		V3LHS_363570	0.679989	3.92e-06	10
51222	ZNF219	V2LHS_225316	1.04699	4.4e-07	4
		V3LHS_396354	0.574632	6.32e-05	5
10472	ZNF238	V3LHS_634695	1.16754	8.75e-15	10
		V3LHS_634698	0.840863	1.4e-09	4
140883	ZNF280B	V3LHS_329153	3.44487	4.39e-23	4
		V3LHS_329155	0.550341	0.000875826	5
		V3LHS_329154	0.372735	0.00136816	5
282890	ZNF311	V3LHS_332625	3.43702	2.54e-26	4
		V3LHS_332624	0.636832	1.14e-13	10
9658	ZNF516	V3LHS_365534	1.07918	1.6e-05	4
		V3LHS_365532	0.47039	0.0004186	5
9640	ZNF592	V2LHS_80008	1.98017	2.36e-06	5
		V3LHS_316303	1.11429	0.0120494	7
284370	ZNF615	V2LHS_34125	2.96899	2.14e-13	5
		V2LHS_245792	1.62637	1.48e-11	4
89887	ZNF628	V3LHS_322655	2.52684	0.0313054	1
		V3LHS_322652	0.459595	0.0115151	8
93474	ZNF670	V3LHS_406969	3.10501	3.39e-22	4
		V3LHS_349680	0.561966	0.008382	10
79943	ZNF696	V3LHS_368217	1.50718	8.59e-21	5
		V3LHS_368218	0.94641	0.000473963	3
374655	ZNF710	V3LHS_363716	2.68228	1.07e-18	5
		V3LHS_363718	0.677455	0.0069099	3
30834	ZNRD1	V2LHS_85396	6.60179	5.35e-08	4
		V2LHS_85399	1.73762	3.24e-13	4
		V3LHS_394306	0.503497	0.017473	8
		V2LHS_85326	0.398184	0.00107022	6
		V3LHS_413654	0.303151	0.00829388	10
7589	ZSCAN21	V2LHS_215192	1.19131	0.021737	7
		V2LHS_212226	0.734022	1.38e-08	10
26009	ZZZ3	V3LHS_312298	1.01806	6.63e-06	4
		V2LHS_96860	0.811051	0.000969011	3
