# Supplementary material for: Prion protein promotes copper toxicity in Wilson disease
Source: Nat Commun. 2025 Feb 8;16:1468. doi: 10.1038/s41467-025-56740-x (PMC11807206; doi:10.1038/s41467-025-56740-x)
Supplement: Supplementary file 4 — Supplementary Data 2 [file 41467_2025_56740_MOESM4_ESM.xlsx]

## Sheet: Sheet1
SUPPLEMENTARY DATASET 2. List of the shRNAs corresponding to screening hit genes, whose suppression improves resistance to vinblasin in ATP7B-KO cells. The genes, which were also detected as hits in copper toxicity screening are indicated with red text and were excluded from Suypplementary table 1.
Gene_Symbol	VendorCloneID	log2FoldChange	FDR	Pool
A26A1	V2LHS_166446	8.55703	1.84656e-21	8
A26A1	V3LHS_337490	0.838402	0.0023079	5
A26A1	V2LHS_166449	0.508866	0.0422425	7
A26C1A	V3LHS_352320	11.2223	7.06607e-96	8
A26C1A	V3LHS_352317	10.4441	1.74983e-69	8
A26C1A	V3LHS_373629	0.70479	0.000613973	5
A26C1A	V3LHS_326892	0.388325	0.0278117	7
A2ML1	V3LHS_409030	10.3096	1.42559e-67	8
A2ML1	V2LHS_17554	0.565566	0.00253451	9
AADAC	V3LHS_360679	10.1042	1.20881e-57	8
AADAC	V2LHS_94153	8.88715	2.47412e-31	8
AADAC	V3LHS_360681	1.31647	0.00946549	1
AANAT	V3LHS_303424	9.63546	4.77926e-46	8
AANAT	V2LHS_232993	0.91717	0.0419806	10
AASDH	V3LHS_392979	9.0337	4.39142e-32	8
AASDH	V3LHS_392977	0.884916	0.0264472	7
AASS	V3LHS_317877	10.2199	1.09974e-65	8
AASS	V3LHS_317876	7.65166	7.77701e-16	8
AASS	V2LHS_197102	0.893285	0.00113429	6
AASS	V2LHS_252406	0.465304	0.0220629	9
ABCA13	V3LHS_347680	4.32732	5.25427e-46	8
ABCA13	V2LHS_285402	7.69782	3.57604e-40	8
ABCA3	V2LHS_232338	9.75159	4.88908e-54	8
ABCA3	V2LHS_94168	7.84334	3.90421e-16	8
ABCA3	V2LHS_94172	1.19098	1.55982e-07	9
ABCA7	V3LHS_363280	9.70539	4.54198e-48	8
ABCA7	V3LHS_363281	0.950833	4.92932e-07	9
ABCA7	V3LHS_363283	1.21575	2.87502e-05	6
ABCC2	V3LHS_333795	8.76063	2.07539e-28	8
ABCC2	V3LHS_333792	0.660298	0.00107665	1
ABCD2	V3LHS_375220	1.32843	6.71141e-19	9
ABCD2	V2LHS_48918	8.14702	3.82343e-17	8
ABCG2	V2LHS_68349	10.7112	2.5389e-86	8
ABCG2	V3LHS_380802	8.98564	1.15472e-32	8
ABCG2	V3LHS_380806	1.26842	0.0492868	2
ABHD13	V2LHS_177908	9.92566	3.82131e-57	8
ABHD13	V3LHS_385155	0.678727	0.000851946	1
ABHD14A	V3LHS_355105	8.41652	1.25596e-23	8
ABHD14A	V3LHS_355102	0.542407	0.00478187	6
ABHD2	V2LHS_196348	10.4067	8.26518e-72	8
ABHD2	V2LHS_196646	9.69361	4.94479e-44	8
ABHD2	V3LHS_412740	9.28136	1.90747e-38	8
ABHD2	V3LHS_388433	8.86318	1.19118e-22	8
ABHD2	V2LHS_199009	1.04991	1.67658e-08	9
ABHD7	V2LHS_160946	9.7889	2.93392e-52	8
ABHD7	V2LHS_160942	9.90936	5.27772e-52	8
ABO	V3LHS_343786	11.9358	1.24202e-139	8
ABO	V3LHS_343785	0.458051	0.0295793	2
ACAD10	V3LHS_383276	1.39364	1.6784e-09	9
ACAD10	V2LHS_158440	1.28585	3.52202e-07	5
ACADM	V3LHS_311939	8.37475	7.67405e-24	8
ACADM	V2LHS_90036	0.574561	0.0105869	1
ACAT2	V2LHS_197119	1.39898	4.23093e-09	6
ACAT2	V3LHS_386695	0.531022	0.0134959	1
ACCN2	V3LHS_399297	9.06711	4.14401e-33	8
ACCN2	V3LHS_399295	1.67297	0.00094787	7
ACCN5	V2LHS_100681	8.4244	1.26008e-20	8
ACCN5	V3LHS_329453	0.846905	7.20785e-07	9
ACCN5	V3LHS_329452	1.20874	0.0123806	9
ACCS	V3LHS_313175	12.5234	5.14728e-171	8
ACCS	V2LHS_159434	0.864347	1.2425e-09	9
ACIN1	V3LHS_642575	9.98725	6.89006e-62	8
ACIN1	V3LHS_382400	1.13088	0.00273027	1
ACP5	V3LHS_413315	3.16664	3.80048e-30	8
ACP5	V3LHS_390430	8.41301	9.17285e-22	8
ACPT	V3LHS_374203	11.6111	9.2764e-131	8
ACPT	V3LHS_321944	1.57523	2.43265e-23	9
ACSM3	V2LHS_56803	10.2607	6.71902e-68	8
ACSM3	V3LHS_305414	8.17012	2.29712e-59	8
ACSM3	V2LHS_56839	0.914553	3.07023e-05	2
ACTC1	V2LHS_49201	9.15535	9.48105e-34	8
ACTC1	V3LHS_340912	0.512151	0.0158423	1
ACTR1A	V3LHS_317491	10.3494	9.20491e-67	8
ACTR1A	V2LHS_253909	8.84769	1.68047e-30	8
ACTR5	V3LHS_406744	8.3625	2.12964e-21	8
ACTR5	V2LHS_158183	0.595783	0.0100628	5
ACVR1	V3LHS_409797	9.57202	2.51007e-44	8
ACVR1	V3LHS_409799	7.9424	7.54168e-19	8
ACVR1B	V3LHS_377526	7.90847	3.23801e-16	1
ACVR1B	V3LHS_354120	0.641721	0.0129908	2
ACVR1C	V3LHS_634179	9.87264	3.0888e-57	8
ACVR1C	V3LHS_634178	9.50058	5.17739e-38	8
ACVR1C	V3LHS_646517	0.430351	0.00473488	9
ADA	V2LHS_89938	9.09489	1.35107e-33	8
ADA	V3LHS_316722	1.28517	0.0128762	6
ADAL	V3LHS_391274	9.78981	2.51202e-54	8
ADAL	V3LHS_391275	9.43185	4.11985e-35	8
ADAM9	V3LHS_356366	10.429	3.37131e-77	8
ADAM9	V3LHS_356363	9.61739	2.71193e-47	8
ADAM9	V3LHS_356365	9.39963	2.96962e-43	8
ADAM9	V2LHS_17126	0.672085	0.0187332	2
ADAMTS18	V3LHS_384127	9.54615	4.21186e-48	8
ADAMTS18	V3LHS_384126	8.62928	2.85207e-23	8
ADAMTS18	V3LHS_384125	8.18385	1.4941e-19	8
ADAMTS18	V3LHS_384128	7.82434	9.6705e-16	8
ADAMTS18	V3LHS_384129	1.27048	8.50192e-10	9
ADAMTSL5	V3LHS_395777	8.97629	3.53293e-30	8
ADAMTSL5	V3LHS_395773	0.833719	6.78681e-08	9
ADARB2	V3LHS_349347	9.12022	1.44787e-97	8
ADARB2	V2LHS_26755	7.21638	5.83307e-45	8
ADARB2	V3LHS_349351	1.50015	8.57867e-08	9
ADARB2	V3LHS_349352	0.742445	0.0242012	1
ADARB2	V2LHS_26757	0.449292	0.0304189	1
ADCY3	V3LHS_346578	1.67771	1.59115e-29	9
ADCY3	V3LHS_346575	1.31634	1.68651e-08	6
ADCY3	V3LHS_346577	0.552012	0.034166	5
ADCY4	V2LHS_57859	10.7567	1.41271e-80	8
ADCY4	V2LHS_57858	0.875068	7.28648e-05	9
ADI1	V3LHS_330787	1.25378	8.29384e-13	9
ADI1	V3LHS_404183	1.23954	3.03379e-06	5
ADI1	V2LHS_156616	0.922644	7.3927e-06	2
ADIPOR2	V2LHS_236430	9.63748	2.20997e-49	8
ADIPOR2	V3LHS_319941	9.83172	1.77623e-47	8
ADIPOR2	V3LHS_319940	0.895628	2.98589e-06	9
ADPRH	V3LHS_402999	10.9004	2.26494e-226	8
ADPRH	V3LHS_402996	9.23396	1.15872e-35	8
ADPRH	V3LHS_403000	8.79045	1.37553e-29	8
AFAR3	V3LHS_391408	7.75794	4.75003e-15	8
AFAR3	V3LHS_413203	0.722234	0.0046318	1
AGGF1	V2LHS_155396	7.78496	1.38853e-15	8
AGGF1	V3LHS_355329	0.799967	5.2258e-05	6
AGGF1	V3LHS_355325	0.612098	0.00636717	9
AGGF1	V2LHS_66031	0.982215	0.0161001	7
AGGF1	V2LHS_155399	0.651222	0.0388991	3
AGPAT2	V3LHS_384589	9.47348	3.6631e-42	8
AGPAT2	V2LHS_130230	0.629326	0.0115268	2
AGPAT3	V3LHS_328923	1.04131	0.000121009	5
AGPAT3	V3LHS_328924	0.580658	0.0467955	9
AGPAT6	V3LHS_359126	10.2767	9.42873e-57	8
AGPAT6	V3LHS_359130	5.80629	8.70651e-53	8
AGPAT6	V3LHS_359129	0.920546	0.000921885	9
AGPAT9	V3LHS_301239	10.1157	6.36061e-64	8
AGPAT9	V2LHS_177234	10.0711	5.85958e-60	8
AGPAT9	V3LHS_301238	0.909012	4.88076e-07	5
AGTR1	V3LHS_357682	9.07102	4.28476e-35	8
AGTR1	V3LHS_357683	0.917527	2.37634e-08	9
AGXT2L1	V3LHS_388548	7.63947	5.64467e-17	8
AGXT2L1	V3LHS_388544	0.33147	0.049677	9
AHCYL1	V3LHS_380666	8.65444	1.24246e-28	8
AHCYL1	V3LHS_380665	0.611352	0.0226563	6
AIF1	V3LHS_342826	10.1913	4.39447e-68	8
AIF1	V2LHS_132495	3.34948	2.73821e-33	3
AIF1	V2LHS_132494	0.503378	0.0369185	2
AIFM3	V3LHS_357187	7.89197	1.8441e-16	8
AIFM3	V3LHS_357189	0.649521	0.0121001	6
AIM2	V3LHS_317159	1.30987	1.78077e-06	5
AIM2	V3LHS_317162	0.653268	1.90516e-06	9
AIRE	V3LHS_643094	9.72776	3.1467e-50	8
AIRE	V3LHS_643096	7.66428	2.73562e-16	8
AIRE	V3LHS_387471	0.452453	0.0389175	1
AKAP12	V2LHS_50556	8.85166	4.64058e-28	8
AKAP12	V3LHS_302165	0.635628	0.00022944	6
AKAP8L	V3LHS_384917	9.97368	8.57746e-56	8
AKAP8L	V3LHS_384915	6.23591	8.21441e-43	8
AKR1D1	V3LHS_392322	1.5568	5.83971e-17	9
AKR1D1	V2LHS_12477	1.74625	0.00115521	10
ALDH1B1	V2LHS_224365	1.49677	0.00419445	2
ALDH1B1	V3LHS_307355	0.664376	0.0068578	1
ALDH4A1	V3LHS_396505	7.97107	6.6788e-17	8
ALDH4A1	V2LHS_240952	0.812647	2.91419e-07	9
ALG13	V2LHS_175763	8.60109	3.05341e-26	8
ALG13	V3LHS_338589	0.91831	3.99854e-06	9
ALG2	V2LHS_139168	9.32545	1.38883e-41	8
ALG2	V3LHS_304172	0.672577	0.00378529	2
ALMS1	V3LHS_362233	9.1986	5.81737e-34	8
ALMS1	V3LHS_362236	7.69134	1.13557e-16	8
ALOX12B	V3LHS_330562	7.50234	2.3884e-36	8
ALOX12B	V3LHS_330558	0.789329	0.000325997	5
ALOX5AP	V3LHS_316997	7.68332	4.07523e-45	8
ALOX5AP	V3LHS_402125	8.536	3.61769e-24	8
ALOXE3	V2LHS_201128	8.59805	1.09422e-27	8
ALOXE3	V3LHS_351308	0.931743	1.821e-05	9
ALPL	V3LHS_315099	9.03846	7.64409e-90	8
ALPL	V3LHS_315101	10.4438	1.29283e-66	8
ALPL	V3LHS_315103	9.83216	7.48965e-52	8
ALPL	V3LHS_315100	9.61432	2.20839e-49	8
ALPL	V3LHS_315102	2.18925	9.88039e-17	8
AMAC1	V3LHS_337456	1.46289	7.94329e-14	6
AMAC1	V3LHS_337454	0.628163	0.00503007	1
AMDHD2	V3LHS_301140	1.00899	7.29644e-12	9
AMDHD2	V3LHS_301139	1.48743	1.10896e-10	5
AMN1	V3LHS_329421	10.2374	1.15432e-61	8
AMN1	V2LHS_120151	8.81003	1.09487e-29	8
AMOTL2	V3LHS_403627	11.9286	1.66815e-137	8
AMOTL2	V3LHS_326932	0.598049	0.00034365	9
AMPD2	V3LHS_324853	9.38288	1.11648e-42	8
AMPD2	V3LHS_324851	0.568265	0.00176457	2
AMTN	V3LHS_319098	5.64786	7.56264e-33	8
AMTN	V2LHS_165313	2.74906	1.78582e-19	8
AMZ1	V3LHS_329017	8.70998	4.45144e-28	8
AMZ1	V3LHS_329021	0.901099	5.10141e-09	9
ANAPC7	V3LHS_399165	10.0307	1.52298e-60	8
ANAPC7	V2LHS_115051	1.02927	2.83915e-05	1
ANGEL2	V2LHS_15015	8.62562	4.60675e-27	8
ANGEL2	V2LHS_15013	1.02488	8.36509e-12	9
ANK2	V3LHS_394043	9.20216	2.8616e-29	8
ANK2	V3LHS_394045	1.49021	1.12616e-23	9
ANK2	V3LHS_394046	8.07577	4.39397e-17	8
ANK2	V3LHS_394041	0.867243	0.000823763	7
ANKLE1	V3LHS_302243	9.71606	8.30843e-51	8
ANKLE1	V3LHS_302244	0.628813	0.00912093	9
ANKMY1	V3LHS_304607	5.94583	1.28142e-15	8
ANKMY1	V3LHS_304608	0.388098	0.0388227	7
ANKRD24	V3LHS_370456	9.8613	2.42316e-38	8
ANKRD24	V3LHS_370455	3.29423	1.53065e-14	8
ANKRD27	V3LHS_350156	11.2973	1.32755e-111	8
ANKRD27	V3LHS_407035	8.77974	1.04158e-25	6
ANKRD39	V3LHS_370919	10.0365	2.84928e-49	8
ANKRD39	V3LHS_410074	0.521239	0.0160216	1
ANKRD44	V3LHS_327019	9.01254	2.35538e-228	8
ANKRD44	V2LHS_57497	8.23872	3.43975e-20	8
ANKRD5	V3LHS_311707	1.33553	6.39926e-21	9
ANKRD5	V2LHS_214271	1.00722	0.000759603	1
ANKRD5	V3LHS_311705	0.787547	0.0223353	2
ANKRD56	V3LHS_377406	9.98985	1.71997e-58	8
ANKRD56	V3LHS_377405	0.634779	0.0251011	7
ANKRD58	V3LHS_357211	10.6319	2.56994e-62	8
ANKRD58	V3LHS_357207	9.49935	1.80014e-37	8
ANPEP	V3LHS_404940	9.51163	2.10625e-42	8
ANPEP	V3LHS_335297	0.668247	6.25414e-05	9
ANXA5	V2LHS_94511	9.09117	8.74131e-33	8
ANXA5	V3LHS_364306	7.83694	2.18038e-18	8
ANXA5	V2LHS_94512	0.486735	0.0109294	7
AP1GBP1	V3LHS_308593	7.59411	5.14112e-125	8
AP1GBP1	V3LHS_308589	1.16866	7.34652e-11	9
AP1S2	V2LHS_47693	1.20578	1.57047e-17	9
AP1S2	V3LHS_305454	0.581889	0.00139213	6
AP1S2	V2LHS_47766	0.48207	0.0451003	10
AP2S1	V2LHS_200463	10.0788	2.06958e-63	8
AP2S1	V3LHS_350310	8.04036	3.12588e-17	8
AP3M1	V3LHS_366795	1.31743	3.58535e-12	9
AP3M1	V3LHS_409486	0.777234	9.05066e-07	9
AP4M1	V2LHS_36673	1.32357	0.00770027	3
AP4M1	V3LHS_338719	0.361774	0.0324398	6
APC	V3LHS_395876	10.4666	9.79607e-67	8
APC	V3LHS_395875	10.0044	4.13864e-47	8
APCDD1L	V3LHS_341015	11.4754	3.59095e-111	8
APCDD1L	V3LHS_341017	1.71711	3.19839e-10	5
APEH	V3LHS_413908	1.37649	5.57783e-16	9
APEH	V3LHS_396240	0.580352	0.0198868	1
APOBEC2	V2LHS_84142	1.40692	1.10184e-06	9
APOBEC2	V3LHS_413222	0.707338	0.00189314	6
APOBEC4	V3LHS_392816	9.60271	2.21854e-46	8
APOBEC4	V3LHS_413421	1.33534	1.77336e-07	9
APOBEC4	V3LHS_413420	0.446335	0.0104837	2
APOC4	V3LHS_403416	9.36065	2.10506e-41	8
APOC4	V2LHS_132615	0.533221	0.00695877	9
APTX	V2LHS_155229	1.94198	2.5263e-17	5
APTX	V3LHS_380531	0.846987	0.000414516	9
APTX	V3LHS_380529	0.91596	0.0124896	3
ARFGAP1	V2LHS_156319	1.46345	0.000671169	4
ARFGAP1	V3LHS_388159	0.401394	0.0271358	2
ARHGAP19	V3LHS_389397	8.82057	1.13942e-28	8
ARHGAP19	V2LHS_178117	1.8148	0.0179104	2
ARHGEF16	V3LHS_320786	10.4537	3.24694e-60	8
ARHGEF16	V2LHS_12776	5.30151	8.83657e-11	8
ARHGEF16	V3LHS_402690	1.3649	0.00172018	2
ARHGEF16	V3LHS_320785	1.44744	0.00630433	6
ARHGEF17	V2LHS_95381	2.14784	1.02445e-18	5
ARHGEF17	V3LHS_365893	1.66799	0.000105618	3
ARHGEF17	V3LHS_365892	0.62595	0.00344635	1
ARID3C	V3LHS_389624	8.75731	5.4782e-28	8
ARID3C	V2LHS_90587	0.65257	0.00207471	1
ARID5B	V2LHS_59338	10.2421	3.72311e-66	8
ARID5B	V2LHS_59339	8.13133	7.69206e-16	8
ARL6	V3LHS_412253	10.5413	1.6042e-76	8
ARL6	V3LHS_412254	1.18644	1.74591e-05	5
ARL6	V2LHS_117963	0.650179	0.0204972	1
ARL6IP4	V3LHS_395039	8.77666	1.12927e-26	8
ARL6IP4	V3LHS_395035	2.75814	0.000609089	2
ARL6IP6	V3LHS_392228	8.31639	7.09651e-23	8
ARL6IP6	V2LHS_51130	7.7842	4.13311e-17	8
ARMCX6	V3LHS_378662	8.71697	1.63251e-29	8
ARMCX6	V3LHS_378661	0.829832	5.9122e-05	5
ARMETL1	V2LHS_102950	10.4049	2.35202e-69	8
ARMETL1	V2LHS_102947	0.915307	0.00497053	1
ARPC1A	V3LHS_376128	11.7748	3.64865e-113	8
ARPC1A	V3LHS_376132	8.61779	3.99044e-25	8
ARPC1A	V2LHS_199625	0.90767	2.35602e-10	9
ARPC1A	V2LHS_251440	0.65953	0.00023998	9
ARPM1	V3LHS_413887	9.61837	2.59089e-48	8
ARPM1	V3LHS_396096	8.52242	1.61065e-24	8
ARSK	V3LHS_333578	10.2109	7.86925e-65	8
ARSK	V3LHS_404678	7.93715	6.16845e-45	8
ARSK	V2LHS_140276	9.16643	9.70667e-37	8
ART3	V2LHS_230672	9.61096	1.13633e-46	8
ART3	V2LHS_94650	1.66849	2.02604e-08	5
ASB13	V3LHS_635908	10.4462	7.94219e-62	8
ASB13	V3LHS_635911	1.06923	3.90752e-12	9
ASF1A	V3LHS_351238	6.14912	3.1798e-19	8
ASF1A	V3LHS_351234	0.516168	0.00472084	2
ASIP	V3LHS_390466	9.37627	1.77673e-43	8
ASIP	V3LHS_390467	1.32221	0.000755595	3
ASMTL	V3LHS_325037	1.27678	2.95528e-07	3
ASMTL	V3LHS_325034	0.789779	3.27648e-06	2
ASPHD1	V3LHS_306936	10.5004	5.05319e-65	8
ASPHD1	V3LHS_400671	1.03893	0.0140559	9
ATAD2B	V3LHS_395509	2.26564	2.47062e-13	8
ATAD2B	V3LHS_395512	0.534699	0.024508	7
ATAD5	V3LHS_390725	9.52167	2.39899e-47	8
ATAD5	V2LHS_158187	9.18389	3.61346e-31	8
ATG9B	V3LHS_380387	9.64925	3.63385e-220	8
ATG9B	V3LHS_380385	8.49904	1.11376e-25	8
ATG9B	V3LHS_380386	8.57768	4.00929e-24	8
ATOH1	V2LHS_48745	0.737059	0.000286379	6
ATOH1	V3LHS_365436	1.24604	0.0123378	1
ATP13A1	V2LHS_34066	7.87643	4.47925e-16	8
ATP13A1	V3LHS_368610	0.972717	0.00656366	7
ATP13A1	V3LHS_368611	0.665988	0.00890637	1
ATP13A4	V3LHS_381295	9.60895	9.09077e-41	8
ATP13A4	V3LHS_381296	9.60257	5.78721e-39	8
ATP13A4	V3LHS_381291	0.511053	0.0383006	9
ATP5C1	V3LHS_345498	8.46677	1.99889e-141	8
ATP5C1	V2LHS_48724	0.687774	0.000744937	5
ATP5C1	V3LHS_345497	0.554825	0.00876857	1
ATP5E	V3LHS_406228	9.24421	3.46059e-40	8
ATP5E	V2LHS_77374	1.50907	2.92756e-08	5
ATP5E	V3LHS_344562	0.546546	0.00365406	2
ATP5G1	V3LHS_405305	10.1259	3.6345e-58	8
ATP5G1	V2LHS_244297	9.22274	3.92082e-38	8
ATP5G1	V3LHS_405304	1.19597	1.35579e-05	8
ATP5G1	V3LHS_338062	0.422028	0.0269224	7
ATP5I	V3LHS_362267	5.5584	7.42709e-57	8
ATP5I	V3LHS_362270	0.536588	0.0153437	9
ATP6AP1	V3LHS_386965	6.79963	9.0118e-200	8
ATP6AP1	V3LHS_386964	8.02358	8.44871e-20	8
ATP6V0D2	V3LHS_371895	7.37867	2.3187e-13	8
ATP6V0D2	V3LHS_371894	0.480122	0.00942659	6
ATP6V1G3	V3LHS_382522	4.17955	4.62131e-22	8
ATP6V1G3	V3LHS_382521	0.881724	0.00114346	5
ATP8B1	V2LHS_57405	9.19018	7.77535e-37	8
ATP8B1	V2LHS_57406	8.32241	9.68421e-21	8
ATP8B2	V3LHS_324945	8.6117	2.32475e-26	8
ATP8B2	V3LHS_308640	0.609526	0.0381155	3
AUP1	V3LHS_309445	9.55734	8.73757e-46	8
AUP1	V2LHS_25204	0.809283	0.029385	1
AURKA	V3LHS_638502	10.4381	9.34594e-75	8
AURKA	V3LHS_645335	0.877925	1.37233e-07	9
B3GALT2	V3LHS_379806	9.31914	3.6218e-38	8
B3GALT2	V3LHS_379808	1.14323	1.17034e-08	6
B4GALNT3	V2LHS_178687	8.4755	1.72607e-22	8
B4GALNT3	V3LHS_345443	0.570373	0.0299883	6
BACE2	V2LHS_200727	9.61203	1.57355e-47	8
BACE2	V3LHS_372180	8.48466	3.7677e-18	8
BANP	V2LHS_174233	1.74007	2.40923e-18	5
BANP	V3LHS_374008	0.550735	0.0315871	1
BARD1	V2LHS_93185	8.70227	3.06702e-29	8
BARD1	V2LHS_93186	1.03804	0.00503647	6
BATF2	V3LHS_302057	10.578	8.2178e-70	8
BATF2	V2LHS_69103	0.799194	1.74939e-06	9
BATF2	V3LHS_400001	0.550529	0.00840495	1
BAX	V3LHS_354048	11.1984	3.03434e-100	8
BAX	V2LHS_240441	1.51088	1.49513e-23	9
BBOX1	V2LHS_46410	10.3441	2.70637e-70	8
BBOX1	V2LHS_46413	1.63007	1.35657e-16	5
BBS4	V3LHS_389503	10.1758	3.39399e-68	8
BBS4	V2LHS_139009	8.30629	9.82315e-54	8
BBS4	V3LHS_389506	0.685217	0.0179929	7
BCAR3	V3LHS_370110	9.79713	1.60795e-54	8
BCAR3	V3LHS_370111	0.952501	0.015952	9
BCAR3	V3LHS_370113	0.500398	0.0370859	7
BCAS1	V2LHS_27366	9.26566	5.29552e-36	8
BCAS1	V3LHS_388395	0.919767	0.00608051	1
BCHE	V3LHS_389382	1.72238	1.69572e-24	6
BCHE	V3LHS_389380	6.07736	2.1988e-22	8
BCKDHA	V3LHS_391590	5.03876	2.79256e-21	8
BCKDHA	V3LHS_391585	0.468609	0.0177621	3
BCLAF1	V3LHS_359735	10.3423	1.41064e-67	8
BCLAF1	V2LHS_72937	7.1029	6.85826e-12	8
BCOR	V3LHS_352880	9.15169	5.12575e-36	8
BCOR	V3LHS_352881	0.691512	0.0084765	5
BDH1	V3LHS_357969	9.83157	9.36373e-45	8
BDH1	V3LHS_357966	9.16563	3.6432e-32	8
BEND7	V3LHS_331770	10.2548	7.77084e-68	8
BEND7	V3LHS_311488	1.38752	1.98975e-08	6
BEST2	V3LHS_354312	10.3497	3.23583e-74	8
BEST2	V3LHS_354314	0.603814	0.00328799	5
BFSP1	V3LHS_351763	10.7368	6.48291e-89	8
BFSP1	V2LHS_233010	8.46716	2.09914e-25	8
BHLHB9	V2LHS_100865	9.55583	1.14221e-35	8
BHLHB9	V3LHS_379724	7.90251	1.08157e-15	8
BHMT2	V2LHS_154827	11.0916	4.43531e-80	8
BHMT2	V3LHS_371784	0.559448	0.0123944	7
BLOC1S1	V3LHS_309964	10.4496	1.4681e-72	8
BLOC1S1	V3LHS_309963	6.83024	5.53089e-27	8
BMP10	V3LHS_305966	7.27175	1.00083e-30	8
BMP10	V3LHS_305964	0.841513	5.46343e-05	6
BMP5	V2LHS_243950	9.97345	2.6906e-56	8
BMP5	V3LHS_411725	0.827387	1.17267e-05	6
BNC1	V3LHS_320685	8.90453	2.27538e-25	8
BNC1	V3LHS_320684	1.19894	8.02347e-14	9
BPI	V3LHS_325981	7.9464	6.52451e-19	8
BPI	V3LHS_325983	0.681535	0.00160899	1
BRAF	V2LHS_242401	9.05029	5.01877e-30	8
BRAF	V2LHS_15167	8.41127	1.65809e-24	8
BRAF	V2LHS_15168	0.911382	6.63502e-05	5
BRAF	V3LHS_355031	0.446189	0.0378508	1
BRAP	V3LHS_639686	1.44038	0.0260829	1
BRAP	V3LHS_639683	0.771237	0.0446046	10
BRD2	V3LHS_402352	8.51888	4.88063e-23	8
BRD2	V3LHS_387851	7.86633	2.46286e-18	8
BRP44	V3LHS_411884	11.3922	4.70593e-98	8
BRP44	V3LHS_382952	10.949	6.03098e-79	8
BRP44L	V3LHS_406514	2.87066	5.37628e-17	8
BRP44L	V3LHS_346667	7.57505	1.25985e-13	8
BRSK2	V3LHS_637800	10.6424	2.99241e-70	8
BRSK2	V3LHS_637805	1.39927	0.00478181	2
BSDC1	V2LHS_155392	8.06965	2.86373e-55	8
BSDC1	V3LHS_403125	1.91706	1.13471e-39	9
BTBD11	V3LHS_413219	9.85535	3.22658e-57	8
BTBD11	V3LHS_391470	9.28681	3.93242e-37	8
BTBD11	V2LHS_25223	7.64612	4.84561e-16	8
BTBD11	V3LHS_406901	0.598576	0.023332	2
BTBD11	V3LHS_413217	0.44797	0.0498559	7
BTLA	V3LHS_367894	7.87056	6.45763e-222	8
BTLA	V3LHS_367896	5.58226	1.08851e-107	8
BTLA	V2LHS_28917	10.0437	2.33365e-52	8
BTLA	V2LHS_28918	9.70951	7.72461e-43	8
BUB3	V3LHS_635125	5.39685	2.734e-89	8
BUB3	V3LHS_635126	8.46271	4.44037e-25	8
BUB3	V2LHS_262149	8.30928	6.46549e-20	8
BUB3	V2LHS_36635	0.394438	0.0187332	10
BUB3	V3LHS_313634	0.519764	0.031398	1
C10ORF104	V3LHS_367388	10.4378	5.0022e-78	8
C10ORF104	V3LHS_409569	1.22834	2.37059e-06	5
C10ORF118	V2LHS_235014	7.83335	4.1638e-49	8
C10ORF118	V3LHS_362731	1.84865	2.42948e-20	5
C10ORF35	V3LHS_310911	10.826	1.48147e-81	8
C10ORF35	V2LHS_51071	9.02423	7.48e-34	8
C10ORF35	V3LHS_310913	0.901522	0.00159645	6
C10ORF35	V3LHS_310915	1.30688	0.00824586	10
C10ORF49	V3LHS_371879	7.17936	2.39092e-80	8
C10ORF49	V2LHS_50832	0.626941	1.81535e-05	9
C10ORF59	V3LHS_372007	6.80382	3.16401e-174	8
C10ORF59	V2LHS_175223	9.79867	3.58077e-49	8
C10ORF59	V2LHS_175221	0.900243	0.000187719	2
C10ORF63	V2LHS_29979	8.59464	2.11658e-24	8
C10ORF63	V3LHS_355591	8.33084	1.14711e-23	8
C11ORF17	V3LHS_330068	8.00242	4.03217e-17	8
C11ORF17	V2LHS_58930	0.827203	7.9028e-08	9
C11orf35	V3LHS_347274	9.74007	1.62538e-48	8
C11orf35	V3LHS_347271	0.923752	3.86666e-05	1
C11orf80	V3LHS_312714	0.607212	3.28072e-05	6
C11orf80	V3LHS_312716	1.0983	0.0029951	1
C11orf88	V3LHS_337122	9.32048	8.94302e-34	8
C11orf88	V3LHS_337121	0.898179	0.0445263	6
C12orf41	V2LHS_173982	10.0498	7.68963e-50	8
C12orf41	V3LHS_398153	1.63742	7.38083e-06	9
C12orf49	V3LHS_334004	9.31659	1.26181e-39	8
C12orf49	V2LHS_157538	8.95782	3.28696e-28	8
C12orf49	V2LHS_157536	1.34057	3.46825e-07	3
C12orf49	V3LHS_404732	1.07108	0.000735539	5
C12orf53	V3LHS_305201	9.95673	2.52957e-185	8
C12orf53	V3LHS_305204	0.624367	0.0478307	1
C12orf59	V2LHS_22423	3.8005	7.48898e-39	3
C12orf59	V3LHS_400960	0.508645	0.0154018	7
C12orf65	V3LHS_392722	11.1782	8.10649e-221	8
C12orf65	V3LHS_392725	0.870126	4.81487e-05	6
C12orf67	V3LHS_395620	10.7883	5.31758e-91	8
C12orf67	V3LHS_395619	9.44339	5.9536e-45	8
C12orf67	V3LHS_395621	0.729722	0.000212262	9
C12orf68	V3LHS_401473	10.9933	3.4868e-99	8
C12orf68	V3LHS_401474	1.34378	1.21276e-20	9
C13orf15	V2LHS_281542	9.17969	2.87715e-32	8
C13orf15	V3LHS_353195	1.12443	9.51913e-11	6
C13ORF18	V2LHS_137035	10.1315	6.22106e-56	8
C13ORF18	V3LHS_372851	0.782767	0.00129799	9
C13orf31	V3LHS_396062	9.10579	2.24625e-30	8
C13orf31	V3LHS_396064	0.957036	0.00345649	4
C13orf33	V3LHS_345423	10.0403	5.47238e-61	8
C13orf33	V2LHS_177855	1.05077	2.11449e-08	6
C13orf33	V3LHS_345426	0.922814	0.000231799	5
C13orf34	V2LHS_157917	9.66416	1.11411e-38	8
C13orf34	V3LHS_393911	0.478959	0.0151189	6
C13orf39	V3LHS_397211	10.3513	1.51225e-60	8
C13orf39	V3LHS_397213	9.3462	3.08321e-39	8
C14ORF108	V3LHS_395833	10.4147	3.55318e-71	8
C14ORF108	V2LHS_156415	1.27335	1.2076e-18	9
C14ORF108	V3LHS_395832	0.427608	0.00465912	9
C14ORF143	V3LHS_326824	1.63362	1.67395e-11	9
C14ORF143	V3LHS_326827	0.495053	0.00614914	5
C14ORF143	V2LHS_20217	0.728693	0.0108046	2
C14ORF156	V3LHS_349075	10.7367	8.50658e-90	6
C14ORF156	V3LHS_349078	9.86507	4.47274e-52	6
C14ORF156	V3LHS_349073	0.599027	0.0109963	1
C14orf174	V2LHS_71238	9.4757	5.45868e-45	8
C14orf174	V3LHS_316010	1.11457	0.000305554	9
C15orf24	V2LHS_244711	8.97084	3.50149e-32	8
C15orf24	V2LHS_51758	7.9467	1.41485e-19	8
C15orf24	V3LHS_341706	0.708337	4.20158e-05	5
C15orf32	V3LHS_328911	9.54082	1.04406e-43	6
C15orf32	V2LHS_21855	4.7584	3.1532e-35	8
C15orf33	V3LHS_361206	8.49208	7.26349e-59	8
C15orf33	V3LHS_361204	1.26034	5.72089e-09	3
C15orf33	V2LHS_43791	0.951321	0.000655626	1
C15orf44	V3LHS_300937	11.4846	1.87504e-125	8
C15orf44	V3LHS_300936	0.847347	0.00478553	1
C15orf52	V3LHS_406002	8.63961	2.15322e-68	8
C15orf52	V3LHS_406005	0.75733	1.93236e-07	9
C15orf59	V3LHS_337965	10.673	3.85933e-84	8
C15orf59	V3LHS_337966	9.07197	5.51989e-29	8
C16orf38	V3LHS_349021	10.2742	1.4775e-208	8
C16orf38	V3LHS_349020	0.702103	0.0102923	2
C16orf46	V3LHS_333092	11.2812	4.14478e-110	8
C16orf46	V3LHS_333089	0.668845	0.0448	1
C16orf59	V3LHS_321363	0.832866	1.10821e-05	9
C16orf59	V3LHS_321361	1.37779	0.00161656	6
C16orf62	V3LHS_333759	10.0615	1.5929e-62	8
C16orf62	V3LHS_333756	9.33354	8.64154e-31	8
C16orf62	V2LHS_39933	0.851009	0.000521735	2
C16orf72	V2LHS_54170	1.2003	0.023006	2
C16orf72	V2LHS_54166	0.909245	0.0476884	3
C17orf100	V3LHS_317971	11.0698	4.59394e-82	8
C17orf100	V3LHS_317967	8.47297	7.30414e-25	8
C17ORF37	V3LHS_347338	8.41259	1.19533e-214	8
C17ORF37	V3LHS_347335	0.361771	0.0337408	9
C17orf42	V3LHS_412680	11.7461	5.08966e-128	8
C17orf42	V3LHS_412679	9.92295	1.48049e-49	8
C17orf46	V3LHS_335587	8.87253	4.35086e-81	8
C17orf46	V3LHS_335585	0.508466	0.0109461	1
C17orf76	V3LHS_407040	10.1965	9.70272e-62	8
C17orf76	V3LHS_407038	8.97645	2.81173e-27	8
C17orf78	V3LHS_361080	11.2598	7.87291e-113	8
C17orf78	V3LHS_361078	9.87567	4.59431e-42	8
C17orf78	V2LHS_178828	1.07873	3.84548e-14	9
C18ORF1	V3LHS_328413	10.7497	1.25537e-80	8
C18ORF1	V2LHS_15121	0.657745	0.000589363	9
C19ORF22	V3LHS_401642	5.80925	7.11729e-105	8
C19ORF22	V3LHS_401643	0.67046	0.0352481	7
C19ORF29	V3LHS_642536	9.41491	1.99377e-40	8
C19ORF29	V3LHS_642535	7.95518	7.48025e-19	8
C19orf59	V3LHS_308519	9.32953	5.07929e-42	8
C19orf59	V3LHS_308517	4.92355	2.70415e-28	8
C19orf62	V3LHS_306907	10.0722	2.4741e-142	8
C19orf62	V2LHS_213618	6.81709	5.11477e-23	8
C1orf141	V3LHS_391956	10.4435	2.12554e-78	8
C1orf141	V3LHS_391955	0.835509	0.00101931	6
C1orf159	V3LHS_348258	1.10082	0.000786675	6
C1orf159	V3LHS_348255	0.486022	0.01163	9
C1orf183	V3LHS_357272	11.5244	9.46712e-124	8
C1orf183	V2LHS_176650	8.58474	6.96971e-21	8
C1orf201	V3LHS_344185	8.19457	3.44466e-21	8
C1orf201	V3LHS_344188	7.87993	1.54875e-13	8
C1orf201	V3LHS_406171	0.464525	0.043265	6
C1ORF21	V3LHS_358033	9.95728	7.52568e-56	6
C1ORF21	V3LHS_358031	0.515429	0.0420192	1
C1orf213	V2LHS_28056	7.25578	2.38711e-13	8
C1orf213	V3LHS_369393	1.51488	7.82827e-10	9
C1orf213	V2LHS_28055	1.39483	0.00120219	3
C1orf213	V3LHS_409838	0.794505	0.00422734	1
C1ORF27	V3LHS_353956	9.73204	5.96098e-51	8
C1ORF27	V2LHS_174109	1.23484	1.20666e-10	6
C1ORF32	V3LHS_368896	9.7266	7.93874e-50	8
C1ORF32	V3LHS_368895	1.01715	3.90053e-09	9
C1orf51	V3LHS_300602	1.29143	1.04553e-05	9
C1orf51	V2LHS_17058	0.680687	0.00306219	9
C1orf62	V3LHS_373321	10.0263	9.88244e-58	8
C1orf62	V3LHS_373323	9.71645	1.33533e-47	8
C1orf62	V2LHS_37838	8.48978	3.7214e-21	8
C1orf62	V2LHS_37837	0.601042	0.00037713	10
C1orf74	V3LHS_413709	2.54539	4.12403e-31	8
C1orf74	V2LHS_19202	0.871754	0.016739	10
C1orf74	V3LHS_394691	0.541011	0.0295413	4
C1QL4	V3LHS_323592	9.55377	8.40162e-38	8
C1QL4	V3LHS_323594	0.703948	0.00725788	9
C1QTNF8	V3LHS_303256	10.1728	1.8264e-64	8
C1QTNF8	V3LHS_303259	0.629817	0.000309989	9
C2	V3LHS_392192	9.73233	2.40478e-123	8
C2	V3LHS_392188	10.7972	6.26842e-77	8
C2	V3LHS_392191	0.499742	0.0475023	7
C20ORF106	V3LHS_317689	11.1702	1.20208e-87	8
C20ORF106	V3LHS_317688	0.371371	0.0298937	7
C20ORF114	V3LHS_344146	9.65153	2.66478e-215	8
C20ORF114	V2LHS_160074	0.429621	0.0189007	9
C20ORF132	V3LHS_320764	9.33235	4.7863e-38	8
C20ORF132	V2LHS_51567	0.611591	0.000189557	9
C20orf135	V3LHS_388161	9.81654	1.34812e-48	8
C20orf135	V3LHS_388166	0.492561	0.017588	7
C20ORF151	V3LHS_395176	1.63939	2.09978e-15	6
C20ORF151	V3LHS_395174	1.07964	7.18089e-08	9
C20orf197	V3LHS_385519	8.44975	9.29611e-70	8
C20orf197	V2LHS_219126	0.608053	0.0173527	10
C20ORF20	V2LHS_156626	9.15163	2.38071e-29	8
C20ORF20	V3LHS_406867	0.574856	0.0188116	1
C20ORF27	V3LHS_378229	9.86341	1.93087e-57	8
C20ORF27	V2LHS_221847	0.88766	0.00953346	5
C20ORF30	V3LHS_403894	11.3634	1.73426e-290	8
C20ORF30	V3LHS_403893	0.395484	0.0243313	2
C20ORF4	V2LHS_96774	9.6231	3.17573e-40	8
C20ORF4	V3LHS_354794	0.618188	0.0259255	2
C21ORF123	V3LHS_391803	4.04772	2.09631e-64	8
C21ORF123	V3LHS_391804	0.642096	0.00364279	8
C21ORF2	V2LHS_62412	9.38224	7.95088e-42	8
C21ORF2	V3LHS_335576	1.10612	6.1379e-05	8
C21ORF2	V3LHS_335574	0.399923	0.0400426	7
C22ORF13	V3LHS_310060	6.79896	3.8429e-23	8
C22ORF13	V3LHS_310058	0.623576	0.00163781	1
C22ORF23	V3LHS_340823	1.21031	3.16536e-08	5
C22ORF23	V3LHS_340822	0.458855	0.0217051	7
C2CD2	V3LHS_398996	9.04929	1.29696e-34	8
C2CD2	V3LHS_409374	7.97488	4.69571e-20	8
C2ORF3	V2LHS_153834	9.02755	5.79583e-27	8
C2ORF3	V2LHS_8021	8.60156	2.70176e-26	8
C2orf37	V3LHS_300984	1.55229	1.24398e-08	9
C2orf37	V3LHS_300988	0.673185	0.0137438	1
C2orf69	V3LHS_400945	9.7192	5.00015e-52	8
C2orf69	V2LHS_57785	0.739942	0.00751409	1
C2orf82	V3LHS_330024	8.78439	3.1943e-29	8
C2orf82	V3LHS_330020	1.32408	1.02461e-12	9
C3ORF10	V3LHS_361102	0.72688	0.02271	1
C3ORF10	V2LHS_175738	1.15945	0.0338355	2
C3orf14	V3LHS_364126	9.54498	2.658e-42	8
C3orf14	V2LHS_57814	9.6908	1.79604e-38	8
C3orf14	V3LHS_364127	0.822485	0.00656621	2
C3orf24	V3LHS_383460	9.31608	3.54903e-40	8
C3orf24	V3LHS_383461	0.509508	0.00156767	9
C3orf26	V2LHS_234420	8.43885	4.57545e-19	8
C3orf26	V2LHS_234361	7.89002	3.4607e-16	8
C3orf45	V2LHS_286588	10.2657	5.57216e-63	8
C3orf45	V3LHS_357357	9.39005	7.69254e-38	8
C3orf45	V3LHS_357353	7.73612	2.56922e-13	8
C3orf57	V3LHS_338837	9.71118	1.62646e-46	8
C3orf57	V3LHS_338839	0.949969	1.55833e-07	9
C3orf59	V3LHS_410624	1.31796	2.71079e-10	7
C3orf59	V3LHS_374835	0.671732	0.0213015	10
C4orf27	V3LHS_382811	9.67986	2.06974e-50	8
C4orf27	V2LHS_174222	9.64673	1.20002e-39	8
C4orf43	V3LHS_399661	9.57881	1.82019e-46	8
C4orf43	V3LHS_399658	0.793325	6.31152e-08	9
C5orf23	V3LHS_414361	7.36168	4.50057e-50	8
C5orf23	V3LHS_399624	0.877608	0.000165049	9
C5orf37	V2LHS_21392	8.59286	4.2801e-26	8
C5orf37	V3LHS_304008	0.609468	0.000446462	6
C5orf37	V3LHS_304011	0.720719	0.00185119	9
C6ORF129	V3LHS_403471	7.19978	4.47253e-13	8
C6ORF129	V3LHS_325861	0.607519	0.00120539	9
C6orf138	V3LHS_364909	9.4762	8.26708e-96	8
C6orf138	V3LHS_364908	1.19518	3.39054e-13	9
C6orf138	V3LHS_364906	0.654062	0.00574342	1
C6ORF146	V3LHS_399065	10.8187	4.33248e-88	8
C6ORF146	V3LHS_399062	4.37134	7.60066e-80	6
C6orf174	V3LHS_328274	10.3786	1.43127e-69	8
C6orf174	V3LHS_328273	0.995566	2.11858e-10	5
C6ORF47	V3LHS_402939	10.0868	7.02367e-57	8
C6ORF47	V3LHS_402938	0.476354	0.00267594	6
C6ORF57	V3LHS_384562	10.0016	9.22003e-44	8
C6ORF57	V2LHS_19177	0.647478	9.22076e-05	9
C6ORF64	V3LHS_405521	9.17163	3.3922e-37	8
C6ORF64	V2LHS_175020	1.97793	3.64663e-18	5
C7ORF20	V3LHS_389195	9.78056	2.93634e-54	8
C7ORF20	V3LHS_389193	0.748154	0.0354792	5
C7orf60	V3LHS_407150	5.94284	1.13219e-155	8
C7orf60	V3LHS_407149	10.7151	1.01389e-76	8
C8orf55	V2LHS_135425	8.41121	9.90459e-21	8
C8orf55	V2LHS_135429	0.366743	0.0227486	9
C8orf79	V2LHS_213458	9.29107	1.54834e-35	8
C8orf79	V2LHS_207424	9.04603	6.63789e-26	8
C8orf79	V3LHS_410785	0.437522	0.0419096	6
C8orf82	V3LHS_399532	1.33963	3.9047e-08	9
C8orf82	V3LHS_399533	0.463802	0.00138444	9
C9orf152	V3LHS_376640	8.97242	6.37766e-34	8
C9orf152	V3LHS_376641	9.11396	2.89444e-32	8
C9orf152	V2LHS_180399	0.548842	0.00900433	5
C9orf50	V3LHS_372354	11.3602	7.21486e-112	8
C9orf50	V3LHS_372352	9.96891	6.47082e-52	8
C9ORF57	V2LHS_46519	1.72978	2.85453e-28	9
C9ORF57	V2LHS_46516	1.15867	8.25055e-08	9
C9ORF96	V3LHS_367958	9.32733	1.23821e-40	8
C9ORF96	V3LHS_367955	9.19157	3.11613e-28	8
C9ORF96	V2LHS_201764	0.867975	0.0487447	5
CA1	V3LHS_408539	9.70194	5.92023e-48	8
CA1	V3LHS_360115	0.91678	0.00878725	2
CA1	V3LHS_360116	0.407235	0.0178538	7
CA4	V3LHS_386442	9.27548	3.52491e-37	8
CA4	V2LHS_112201	1.02654	1.07225e-06	5
CAB39L	V3LHS_385258	9.28811	9.75074e-29	8
CAB39L	V3LHS_371156	0.541187	0.00149018	9
CABIN1	V2LHS_18361	8.8386	4.12865e-26	8
CABIN1	V3LHS_364966	1.97277	2.63002e-13	8
CABP7	V2LHS_80967	0.634005	0.000418161	9
CABP7	V3LHS_349208	1.07008	0.0476977	1
CACNA1B	V3LHS_358093	9.37119	3.98334e-39	8
CACNA1B	V3LHS_358098	8.98869	8.37524e-35	8
CACNA1H	V2LHS_72189	9.1783	1.44641e-34	8
CACNA1H	V3LHS_409747	8.90417	4.87911e-33	8
CACNA1H	V3LHS_368800	0.700446	0.040205	7
CACYBP	V3LHS_378862	9.67113	3.2395e-49	8
CACYBP	V3LHS_319915	9.00847	2.13006e-32	8
CADM2	V2LHS_51018	8.55918	1.04452e-87	8
CADM2	V3LHS_397747	0.64959	0.0286726	5
CADPS2	V3LHS_639971	10.5661	1.50545e-78	8
CADPS2	V3LHS_639974	10.3371	5.04898e-65	8
CADPS2	V3LHS_645596	0.558837	0.000548074	9
CALCOCO2	V2LHS_285044	7.74488	7.88419e-38	8
CALCOCO2	V3LHS_383063	9.38417	1.47698e-37	8
CALCOCO2	V3LHS_383058	0.523994	0.0123674	9
CAMLG	V3LHS_320182	5.01144	1.43055e-117	8
CAMLG	V3LHS_402610	9.98884	1.13478e-54	8
CAMLG	V2LHS_150208	8.17387	2.6191e-16	8
CAMLG	V2LHS_150206	0.775927	2.46951e-07	9
CAMLG	V2LHS_150211	0.744872	0.000278521	6
CAMLG	V3LHS_320185	0.51281	0.00483642	2
CAPS	V3LHS_326623	6.06929	2.18942e-21	8
CAPS	V3LHS_326620	0.587392	0.00752165	9
CASP1	V2LHS_265522	8.83644	5.84115e-30	8
CASP1	V3LHS_392176	1.58286	4.92745e-28	9
CASZ1	V3LHS_347668	1.67685	7.46893e-12	9
CASZ1	V3LHS_330869	0.60155	0.00732668	5
CAV2	V3LHS_334695	2.99021	8.81692e-08	9
CAV2	V2LHS_112755	0.526838	0.0106849	6
CBFA2T2	V3LHS_305401	9.75515	7.36713e-129	8
CBFA2T2	V2LHS_17853	8.35934	3.25711e-22	8
CBFB	V2LHS_150265	9.1108	1.62081e-36	8
CBFB	V3LHS_357324	7.28755	2.31317e-12	8
CBFB	V2LHS_150262	1.17421	0.00480866	7
CBFB	V3LHS_357320	0.574591	0.00548798	1
CBS	V3LHS_363334	7.21587	2.50963e-46	8
CBS	V3LHS_363335	0.767052	0.0083745	5
CCDC113	V3LHS_347211	10.1043	3.27855e-58	8
CCDC113	V2LHS_53425	1.56799	0.00216346	7
CCDC14	V3LHS_301418	9.79	5.63448e-44	8
CCDC14	V2LHS_98369	7.74597	9.82227e-17	8
CCDC14	V3LHS_301417	0.791212	0.0381335	1
CCDC142	V3LHS_357019	8.02617	3.85555e-15	8
CCDC142	V3LHS_357017	0.772796	0.00148528	1
CCDC151	V3LHS_323693	1.37717	0.00130721	1
CCDC151	V3LHS_323697	0.543306	0.0293953	7
CCDC153	V3LHS_383957	10.0373	8.93748e-64	8
CCDC153	V3LHS_383955	8.34669	3.88602e-23	8
CCDC153	V3LHS_383954	8.2622	4.1813e-18	8
CCDC155	V3LHS_413233	6.53623	2.48366e-190	8
CCDC155	V3LHS_643534	1.657	2.4309e-15	3
CCDC155	V3LHS_643531	0.905019	1.92494e-06	6
CCDC17	V3LHS_335197	11.9946	2.45932e-151	8
CCDC17	V3LHS_335194	10.3879	1.10256e-75	8
CCDC17	V2LHS_51617	8.19438	3.54643e-17	8
CCDC17	V3LHS_335198	1.00605	0.000791535	7
CCDC22	V3LHS_376027	9.67832	1.09015e-47	8
CCDC22	V3LHS_376029	0.745727	2.45274e-07	9
CCDC23	V3LHS_372426	11.5391	7.90142e-114	8
CCDC23	V3LHS_410248	9.54839	1.17905e-110	8
CCDC38	V2LHS_161529	9.13021	8.77485e-26	8
CCDC38	V3LHS_388039	0.388942	0.0468863	1
CCDC39	V2LHS_251627	9.26467	1.44312e-36	8
CCDC39	V2LHS_250978	0.410172	0.0368185	6
CCDC45	V3LHS_334508	9.85895	3.91428e-48	8
CCDC45	V3LHS_334504	0.525895	0.00937001	1
CCDC52	V3LHS_371004	12.907	1.13304e-212	8
CCDC52	V2LHS_49178	8.58576	1.60787e-22	8
CCDC60	V3LHS_352469	12.9558	1.98395e-189	8
CCDC60	V3LHS_352470	11.0031	2.87026e-89	8
CCDC64	V3LHS_304466	11.4401	3.45752e-115	8
CCDC64	V3LHS_304465	8.15782	2.05417e-21	8
CCDC73	V2LHS_223300	8.15112	1.31877e-19	8
CCDC73	V3LHS_315149	1.21073	2.75382e-15	7
CCDC75	V3LHS_353429	1.46392	7.06971e-09	8
CCDC75	V2LHS_41940	0.890736	4.67452e-07	9
CCDC88B	V3LHS_409707	0.836558	3.11467e-06	2
CCDC88B	V3LHS_409706	1.45849	0.00014163	9
CCDC94	V3LHS_640299	8.7554	6.63615e-26	8
CCDC94	V3LHS_645676	0.649919	0.000455358	6
CCDC94	V3LHS_640303	0.591179	0.0147927	6
CCDC97	V3LHS_365595	8.44716	1.09166e-24	8
CCDC97	V3LHS_365592	0.428713	0.0456441	1
CCL1	V3LHS_407635	10.4117	2.52052e-69	8
CCL1	V2LHS_31295	1.27886	3.72401e-18	9
CCL20	V3LHS_411007	4.23107	2.32856e-62	8
CCL20	V3LHS_411006	1.06888	0.00286119	7
CCL26	V2LHS_70279	8.5557	1.06903e-24	8
CCL26	V3LHS_300159	0.56768	0.033193	2
CCNG2	V2LHS_14931	9.1578	1.85407e-28	8
CCNG2	V2LHS_242487	7.14352	4.38806e-12	8
CCNI	V2LHS_78220	1.01189	0.00154122	1
CCNI	V3LHS_332647	0.31795	0.0447017	2
CCNL2	V3LHS_331225	10.7315	4.87918e-82	8
CCNL2	V3LHS_320080	9.94544	2.11094e-60	8
CCT3	V2LHS_207227	10.8338	7.10086e-86	8
CCT3	V3LHS_312670	9.54029	8.37958e-38	8
CCT3	V2LHS_206188	1.10109	1.40537e-05	9
CCT8L1	V3LHS_309451	12.097	6.31727e-141	8
CCT8L1	V3LHS_309454	0.615043	0.0196969	1
CCT8L1	V3LHS_309452	0.838765	0.034323	2
CD151	V3LHS_308059	10.0157	1.87686e-58	8
CD151	V3LHS_308057	1.24281	4.60233e-18	9
CD151	V2LHS_14902	0.89347	4.94398e-06	9
CD1B	V3LHS_398269	10.2516	2.89236e-64	8
CD1B	V3LHS_398272	0.812063	6.87078e-07	9
CD200R1	V3LHS_391874	7.87191	3.78353e-18	8
CD200R1	V2LHS_212965	0.849299	0.00749398	6
CD207	V3LHS_306724	10.1722	3.93648e-65	8
CD207	V3LHS_306725	10.1892	1.26369e-56	8
CD207	V3LHS_400648	0.432053	0.0128357	9
CD248	V3LHS_338382	10.7566	1.52569e-79	8
CD248	V3LHS_405353	1.67256	0.000200175	3
CD248	V3LHS_338383	0.969369	0.00158092	6
CD300C	V3LHS_339514	9.52798	1.1996e-42	8
CD300C	V3LHS_339516	0.348723	0.0236239	10
CD300LG	V3LHS_407822	10.2935	4.91515e-65	8
CD300LG	V3LHS_407824	5.39143	7.17646e-43	8
CD300LG	V3LHS_355687	9.31009	2.54827e-36	8
CD300LG	V3LHS_407821	8.7337	9.05495e-27	8
CD300LG	V2LHS_18994	1.05878	0.00251683	1
CD3G	V3LHS_383006	8.67225	7.10226e-29	8
CD3G	V2LHS_88864	6.4191	1.62432e-13	8
CD3G	V3LHS_383005	0.832175	2.52187e-06	9
CD3G	V3LHS_383004	0.90792	0.026654	7
CD53	V3LHS_311358	10.208	1.85124e-56	8
CD53	V3LHS_311355	9.14539	2.80398e-32	8
CD63	V3LHS_345319	9.19216	9.21075e-33	8
CD63	V2LHS_150394	1.02409	1.4691e-05	5
CD9	V3LHS_327107	9.86961	3.46308e-114	8
CD9	V2LHS_150326	9.64834	3.32831e-45	8
CD93	V3LHS_314443	1.25729	0.0081846	2
CD93	V3LHS_401787	0.565179	0.0145333	1
CDC2L6	V3LHS_356649	10.6313	5.04812e-73	8
CDC2L6	V3LHS_356652	1.22513	7.16739e-05	5
CDC40	V3LHS_342793	7.74904	5.56832e-18	8
CDC40	V2LHS_114925	7.88103	1.92326e-15	8
CDC7	V3LHS_351551	9.4171	7.77943e-44	8
CDC7	V3LHS_407226	8.24817	1.30192e-21	8
CDCA7L	V3LHS_378472	9.62509	8.17062e-45	8
CDCA7L	V2LHS_26552	8.75815	4.14928e-23	8
CDCA7L	V3LHS_378474	0.869821	0.00636259	2
CDCP2	V3LHS_374727	13.4074	5.42719e-242	8
CDCP2	V3LHS_374729	11.9789	6.66987e-129	8
CDCP2	V3LHS_374728	9.93907	1.14559e-55	8
CDH19	V3LHS_326458	3.83207	1.87707e-41	8
CDH19	V2LHS_66373	0.763722	0.00941326	6
CDH29	V3LHS_330483	10.1712	7.34075e-54	8
CDH29	V2LHS_67856	8.61942	1.07434e-22	8
CDH9	V3LHS_364441	11.3969	1.66014e-120	8
CDH9	V3LHS_364437	6.86257	1.88581e-114	8
CDH9	V3LHS_364442	0.557724	0.00424116	9
CDIPT	V3LHS_370764	8.02779	3.15849e-18	8
CDIPT	V3LHS_370760	1.14703	0.00377435	2
CDK2AP1	V3LHS_410412	10.0734	1.95826e-63	8
CDK2AP1	V3LHS_410415	8.93261	1.25557e-27	8
CDK3	V3LHS_634400	8.54355	1.86706e-25	8
CDK3	V3LHS_634407	8.38292	5.26232e-21	8
CDK3	V3LHS_634401	7.80032	7.02472e-18	8
CDK4	V3LHS_645950	2.99271	3.82616e-35	5
CDK4	V3LHS_374782	8.88173	1.09428e-28	8
CDK4	V2LHS_88828	0.857639	0.0103051	1
CDK5RAP2	V2LHS_156517	1.20214	4.32989e-15	9
CDK5RAP2	V3LHS_365966	0.611347	0.0231741	2
CDK7	V3LHS_363360	9.51661	1.31357e-42	8
CDK7	V2LHS_150483	8.91104	4.15997e-30	8
CDK7	V2LHS_150486	0.969141	3.23779e-05	9
CDK7	V2LHS_150484	0.514649	0.0183946	7
CDK8	V2LHS_112911	1.71364	2.00651e-14	9
CDK8	V3LHS_387082	1.40895	1.73167e-12	9
CDKL4	V2LHS_180465	1.18671	0.00875383	1
CDKL4	V3LHS_307692	0.503423	0.012416	1
CDKN2C	V3LHS_376757	1.54165	1.43122e-16	2
CDKN2C	V2LHS_203248	1.20668	4.15753e-06	2
CDS1	V3LHS_349542	10.8528	4.17713e-84	8
CDS1	V2LHS_112930	7.79935	2.9343e-18	8
CDX2	V3LHS_393470	9.82192	4.16494e-55	8
CDX2	V3LHS_393466	8.64821	4.1477e-28	8
CDX4	V3LHS_308329	1.91747	3.07432e-11	5
CDX4	V2LHS_48305	0.783828	0.000541106	5
CEACAM6	V3LHS_388050	10.2888	1.58253e-67	8
CEACAM6	V3LHS_388052	7.98631	6.31536e-19	8
CEL	V3LHS_369662	9.6734	8.67436e-48	8
CEL	V3LHS_369658	8.06241	9.73063e-21	8
CEP170	V3LHS_324221	10.3303	4.44654e-59	8
CEP170	V3LHS_324224	0.619592	0.00891968	5
CEP57	V3LHS_329657	9.7014	1.72787e-34	8
CEP57	V3LHS_329656	1.77334	2.56683e-22	9
CEP68	V2LHS_87508	2.37846	4.01223e-23	5
CEP68	V3LHS_350780	0.545513	0.000695768	9
CERK	V3LHS_354671	8.47871	2.42155e-25	8
CERK	V3LHS_407678	0.89021	1.78711e-07	9
CERK	V2LHS_98419	1.10622	0.0152451	1
CETP	V3LHS_382687	1.04432	8.55012e-11	9
CETP	V3LHS_382686	0.932992	9.24797e-06	6
CGRRF1	V3LHS_640079	5.35022	1.15049e-86	8
CGRRF1	V3LHS_640081	9.9838	4.36489e-48	8
CHD3	V3LHS_637016	0.942437	3.9885e-12	9
CHD3	V3LHS_637018	1.00783	4.87089e-05	9
CHD3	V3LHS_637022	0.451192	0.0197033	1
CHD9	V2LHS_27104	11.1212	1.56678e-107	8
CHD9	V2LHS_137110	9.70438	1.00318e-47	8
CHD9	V3LHS_378236	1.01769	0.000818753	1
CHIT1	V3LHS_315268	7.43771	5.30123e-15	8
CHIT1	V3LHS_315272	0.764793	0.000249186	1
CHMP1A	V3LHS_400620	9.2321	5.41531e-40	8
CHMP1A	V3LHS_317483	7.78997	2.66847e-15	8
CHMP1A	V3LHS_317484	1.92828	4.20145e-15	9
CHMP6	V3LHS_311202	11.0611	1.89998e-84	8
CHMP6	V3LHS_311200	10.7857	1.30572e-83	8
CHRNA7	V3LHS_389237	9.99346	3.25102e-52	8
CHRNA7	V3LHS_389234	7.83817	1.61369e-13	8
CHRNA7	V3LHS_389236	2.52721	6.67984e-11	8
CHUK	V3LHS_357729	8.52191	3.396e-21	8
CHUK	V3LHS_357726	0.573435	0.00028343	9
CIB1	V2LHS_199464	11.1826	1.02559e-90	8
CIB1	V3LHS_346093	0.871196	7.75663e-07	9
CISH	V2LHS_65526	9.2043	1.93111e-38	8
CISH	V3LHS_404193	1.03084	0.023102	1
CLCN2	V2LHS_24542	8.90673	9.43348e-29	8
CLCN2	V3LHS_309111	0.650822	0.00222047	3
CLCN6	V2LHS_113059	10.7402	7.7686e-63	8
CLCN6	V3LHS_386451	2.30188	3.62701e-41	9
CLCN6	V3LHS_386450	1.11186	4.63086e-09	9
CLCN7	V3LHS_309061	1.02023	0.00023546	1
CLCN7	V3LHS_309062	0.41208	0.0374187	1
CLDN1	V2LHS_67152	8.0908	1.18631e-59	8
CLDN1	V3LHS_408570	8.95101	3.79987e-32	8
CLDN1	V3LHS_360279	0.552566	0.0221841	7
CLDN22	V3LHS_343145	8.17804	2.79152e-199	8
CLDN22	V3LHS_343150	9.77522	8.96219e-52	8
CLDN22	V3LHS_343149	7.59221	9.76018e-15	8
CLDND1	V3LHS_397721	9.75437	4.63749e-51	8
CLDND1	V2LHS_72363	4.26503	4.92064e-30	8
CLDND1	V2LHS_72362	0.859564	1.93293e-09	9
CLEC3A	V2LHS_207683	9.40428	1.18217e-43	8
CLEC3A	V2LHS_204567	9.03483	1.58956e-28	8
CLEC3A	V2LHS_213126	0.703454	0.00205527	6
CLIC1	V2LHS_113072	1.78	4.41059e-06	6
CLIC1	V3LHS_402373	0.532017	0.0196337	7
CLIC5	V2LHS_283935	9.17134	8.95695e-37	8
CLIC5	V3LHS_325706	0.487729	0.0049497	9
CLIC6	V2LHS_75112	7.91775	2.50044e-17	8
CLIC6	V3LHS_327526	1.35003	0.00230916	2
CLPP	V3LHS_402930	10.6161	2.8534e-84	8
CLPP	V2LHS_71903	9.61278	5.18893e-46	8
CLPP	V3LHS_322394	9.32117	2.57517e-30	8
CLPTM1L	V2LHS_265054	8.36368	2.13881e-20	8
CLPTM1L	V2LHS_116810	8.01408	1.9237e-17	8
CLPTM1L	V3LHS_359107	0.77253	5.9169e-05	1
CLRN1	V3LHS_359601	9.88354	2.23668e-53	8
CLRN1	V2LHS_118376	0.47628	0.00455674	2
CLRN1	V3LHS_358187	0.878384	0.0101301	5
CLSPN	V2LHS_200310	9.84856	1.2836e-55	8
CLSPN	V3LHS_385816	9.67606	1.99971e-49	8
CLSPN	V2LHS_200492	7.81041	1.1414e-15	8
CLSTN2	V3LHS_301097	9.92133	2.03104e-57	8
CLSTN2	V3LHS_301096	10.1923	8.50431e-55	8
CLUAP1	V3LHS_349183	11.0915	2.42702e-95	8
CLUAP1	V3LHS_349182	0.581907	6.8241e-05	9
CLUL1	V3LHS_327732	9.15422	1.19184e-31	8
CLUL1	V2LHS_217860	7.93047	1.21295e-15	8
CMTM2	V3LHS_390691	10.3465	2.36319e-73	8
CMTM2	V3LHS_413088	0.559568	0.00912166	9
CMTM5	V3LHS_410246	10.8364	6.63825e-130	8
CMTM5	V3LHS_396631	10.316	2.31701e-71	8
CNIH	V3LHS_338302	9.1576	5.22705e-34	8
CNIH	V2LHS_196375	0.725604	0.0001764	9
CNIH	V3LHS_335334	0.380073	0.0251365	7
CNIH	V3LHS_338304	1.10421	0.0413178	1
CNIH3	V3LHS_374745	2.40231	6.36083e-17	8
CNIH3	V3LHS_410597	0.736884	0.000710322	1
CNIH3	V3LHS_410598	1.11701	0.00103424	2
CNKSR3	V3LHS_340087	9.58	1.10023e-44	8
CNKSR3	V3LHS_340088	1.63145	1.01584e-05	6
CNO	V3LHS_405282	11.0812	4.76328e-94	8
CNO	V3LHS_337857	0.408201	0.0186747	9
CNTNAP1	V3LHS_301808	9.1754	3.1532e-35	3
CNTNAP1	V3LHS_633915	8.94311	1.29735e-26	8
CNTNAP1	V3LHS_644480	8.10702	4.74636e-19	8
COG5	V2LHS_199088	9.93282	1.06294e-52	8
COG5	V3LHS_313983	7.06888	1.03354e-48	8
COL11A2	V3LHS_413160	8.31702	2.39366e-20	10
COL11A2	V3LHS_391177	1.47108	0.00116839	10
COL11A2	V2LHS_189086	0.84787	0.036925	7
COL14A1	V2LHS_15870	5.60226	1.97825e-52	8
COL14A1	V3LHS_370362	9.82476	9.4068e-42	8
COL20A1	V3LHS_330235	10.2977	6.83572e-55	8
COL20A1	V3LHS_330234	9.41209	1.78141e-36	8
COL3A1	V3LHS_306711	1.29089	1.3259e-14	9
COL3A1	V3LHS_306707	0.868678	0.000339977	9
COMMD1	V2LHS_51355	9.16424	2.78501e-31	8
COMMD1	V3LHS_399446	8.84275	2.45709e-21	8
COMMD5	V3LHS_359020	4.70177	1.96781e-19	8
COMMD5	V3LHS_359023	0.407601	0.0214791	2
COPS7B	V3LHS_401639	10.1419	3.16109e-60	8
COPS7B	V3LHS_313338	0.626827	0.00105806	7
COTL1	V2LHS_80481	0.839126	0.000146649	6
COTL1	V3LHS_380311	1.26895	0.00229376	3
COX11	V3LHS_403648	0.756543	0.000434384	1
COX11	V3LHS_403645	1.40549	0.00684859	2
COX11	V2LHS_24410	0.626186	0.0246789	1
COX4NB	V3LHS_409299	6.01941	1.7098e-86	8
COX4NB	V3LHS_365406	9.72263	1.16146e-41	8
COX4NB	V3LHS_365404	1.11299	0.00931985	4
COX4NB	V2LHS_70502	0.777041	0.020348	7
COX6B2	V3LHS_395144	1.69075	4.43159e-09	5
COX6B2	V3LHS_395141	0.623163	0.0367145	1
CPAMD8	V3LHS_374462	9.09949	9.55386e-37	8
CPAMD8	V3LHS_374464	8.8615	5.59967e-32	8
CPAMD8	V3LHS_374465	8.57135	1.51467e-26	8
CPAMD8	V3LHS_374460	0.436275	0.0395004	1
CPEB2	V2LHS_21857	8.06963	1.00285e-18	8
CPEB2	V2LHS_21859	0.573572	0.0305011	1
CPN1	V2LHS_113189	7.79435	8.57323e-16	8
CPN1	V2LHS_113187	0.388305	0.0283115	7
CPNE6	V3LHS_384776	10.1963	1.86003e-150	8
CPNE6	V2LHS_71405	7.07239	4.73538e-12	8
CPOX	V3LHS_379614	7.56706	1.33863e-15	8
CPOX	V3LHS_411347	0.426562	0.0402994	7
CPSF3	V3LHS_637984	1.67979	4.4958e-15	9
CPSF3	V3LHS_637990	0.520458	0.010768	9
CRELD1	V3LHS_401303	11.6598	1.92469e-123	8
CRELD1	V3LHS_363149	10.727	8.53641e-80	8
CRH	V3LHS_300147	9.9664	6.21035e-57	8
CRH	V3LHS_399716	0.537073	0.0153446	1
CRIM1	V3LHS_351352	10.0621	2.86461e-61	8
CRIM1	V3LHS_351354	9.24619	5.2382e-40	8
CRIM1	V3LHS_351357	8.45207	5.69713e-25	8
CRISPLD1	V3LHS_302981	8.21815	2.20917e-126	8
CRISPLD1	V2LHS_117416	1.19917	4.07396e-17	9
CRMP1	V2LHS_113212	8.95659	7.53081e-28	8
CRMP1	V2LHS_113214	0.784865	0.029116	1
CRNN	V3LHS_341991	12.1978	3.09207e-163	8
CRNN	V3LHS_341994	6.24874	3.69825e-66	8
CRTAC1	V3LHS_334489	9.64965	9.89095e-38	8
CRTAC1	V3LHS_334488	0.61207	0.0233081	5
CRYBA4	V3LHS_343821	1.3766	2.68943e-23	9
CRYBA4	V3LHS_343819	0.552715	0.00109475	9
CSAG1	V3LHS_370016	9.77532	1.68081e-52	8
CSAG1	V3LHS_379642	1.113	2.43802e-11	9
CSF2RA	V2LHS_64785	10.5587	1.75578e-64	8
CSF2RA	V2LHS_64787	1.81973	2.91841e-09	6
CSNK1G2	V3LHS_641443	9.11441	9.71788e-25	8
CSNK1G2	V3LHS_372584	8.28774	1.19879e-19	8
CSNK1G2	V3LHS_641442	0.814981	4.6994e-08	9
CSNK1G2	V3LHS_372583	0.577694	0.00247208	9
CSNK2B	V3LHS_305741	5.05426	3.96149e-69	8
CSNK2B	V3LHS_305742	8.47327	3.78777e-25	8
CST11	V3LHS_306561	9.64756	1.29216e-50	8
CST11	V3LHS_306559	8.87984	6.33628e-30	8
CSTF3	V3LHS_348109	10.4046	4.2833e-76	8
CSTF3	V2LHS_113266	9.85862	8.1878e-54	8
CTDSPL2	V3LHS_359217	9.62204	2.55611e-44	8
CTDSPL2	V2LHS_115699	1.472	0.0023097	5
CTSG	V2LHS_151068	7.66272	9.61322e-14	8
CTSG	V3LHS_316525	1.60323	0.00102289	1
CTSL1	V2LHS_151073	7.47211	9.48641e-37	8
CTSL1	V3LHS_344299	0.517529	0.0408143	7
CUBN	V2LHS_94129	8.92155	1.63475e-28	8
CUBN	V3LHS_347740	1.04172	6.3894e-11	9
CUBN	V3LHS_347739	0.545408	0.00164065	9
CXADR	V3LHS_313023	9.26287	7.54369e-31	8
CXADR	V3LHS_313025	8.58115	1.21766e-22	8
CXADR	V3LHS_313027	0.889384	2.62256e-06	9
CXCR4	V3LHS_640649	12.4062	1.84169e-169	8
CXCR4	V3LHS_640650	10.2139	1.37894e-56	8
CXCR4	V3LHS_409171	9.3654	1.68239e-37	8
CXCR4	V3LHS_409172	8.94219	2.66653e-31	8
CXCR4	V3LHS_640647	0.720614	0.000709378	2
CXORF23	V3LHS_318641	9.72193	8.32249e-52	8
CXORF23	V3LHS_318642	1.6786	1.79811e-24	9
CXorf27	V3LHS_331442	10.1812	3.85562e-58	8
CXorf27	V3LHS_331439	8.21617	5.15552e-19	8
CYLC1	V3LHS_320722	1.08774	2.53084e-06	3
CYLC1	V3LHS_320724	0.662658	0.000144716	5
CYP24A1	V3LHS_406298	9.51151	7.69236e-33	8
CYP24A1	V3LHS_344917	7.81314	2.81205e-16	8
CYP24A1	V2LHS_112492	1.61013	0.00736687	2
CYP27A1	V3LHS_359571	9.60882	1.14884e-45	8
CYP27A1	V3LHS_359568	0.720273	0.0183983	9
CYP4A22	V3LHS_380969	8.8554	3.50962e-30	8
CYP4A22	V3LHS_380970	1.03408	2.17531e-08	5
CYP4A22	V3LHS_380968	0.380008	0.033175	7
CYP4F2	V3LHS_350735	8.47421	8.6486e-24	8
CYP4F2	V3LHS_350736	1.03399	3.84111e-06	2
DAB2IP	V3LHS_400172	9.65323	1.3919e-44	8
DAB2IP	V3LHS_303367	7.53387	2.14248e-14	8
DAB2IP	V3LHS_400173	1.09856	1.62299e-06	9
DACT3	V3LHS_373339	9.83172	6.2673e-51	8
DACT3	V3LHS_373341	9.48393	5.42389e-39	8
DAPK1	V3LHS_643946	9.62621	3.17851e-35	8
DAPK1	V3LHS_643945	8.84959	9.02987e-32	8
DAPK1	V2LHS_62089	0.517497	0.02092	1
DAPK2	V3LHS_640139	9.7006	1.33633e-48	8
DAPK2	V3LHS_640136	9.7259	2.02652e-48	8
DAPK2	V3LHS_359066	8.88512	6.17913e-31	8
DAPK2	V2LHS_262700	1.05805	0.000918042	7
DARS	V3LHS_379619	7.95268	1.43262e-16	8
DARS	V2LHS_113387	7.34685	1.86238e-14	8
DARS	V2LHS_113388	1.12379	0.0104396	2
DARS	V2LHS_224577	0.719937	0.0282615	1
DBH	V3LHS_400113	7.1886	2.04348e-31	8
DBH	V3LHS_303092	0.967157	4.29981e-05	5
DBI	V3LHS_389060	8.72606	5.1272e-165	8
DBI	V3LHS_389059	7.17503	3.19148e-136	8
DCAKD	V3LHS_407417	10.6551	1.25824e-71	8
DCAKD	V3LHS_352833	9.92318	7.17849e-55	8
DCAKD	V3LHS_352832	1.28567	1.13026e-13	6
DCTN3	V3LHS_395250	3.44815	4.58834e-07	3
DCTN3	V2LHS_215061	1.30611	2.11401e-05	5
DCTN6	V3LHS_322945	13.2786	5.19024e-218	8
DCTN6	V2LHS_12549	0.801594	0.00786743	6
DDI2	V3LHS_361949	2.2937	1.79109e-07	8
DDI2	V3LHS_361948	0.860771	3.30041e-06	9
DDO	V2LHS_239890	6.2166	2.05646e-48	8
DDO	V3LHS_404243	0.421523	0.0149034	10
DDO	V3LHS_331196	0.854122	0.0298867	2
DDR1	V3LHS_392920	1.07153	6.12645e-08	9
DDR1	V2LHS_84432	0.554297	0.00755272	1
DDR1	V3LHS_413445	0.837097	0.0117657	1
DDT	V3LHS_363097	10.3627	5.18584e-74	8
DDT	V3LHS_363095	0.949203	0.0254886	2
DDX49	V3LHS_340751	9.78812	1.11365e-44	8
DDX49	V2LHS_218437	8.41692	4.29356e-21	8
DEC1	V3LHS_300354	9.76834	7.22769e-40	8
DEC1	V2LHS_284258	0.765097	0.00571766	1
DEFA3	V3LHS_353814	11.5124	1.01357e-117	8
DEFA3	V2LHS_43658	8.62353	7.85476e-23	8
DEFA3	V3LHS_353815	0.413553	0.0206415	2
DEFA5	V2LHS_245338	10.0755	1.55525e-58	8
DEFA5	V3LHS_412298	8.76035	1.30566e-25	8
DEFA5	V3LHS_385649	1.53492	1.93839e-24	9
DEFA5	V3LHS_385651	1.20881	5.99745e-16	9
DEFB132	V3LHS_385113	1.271	3.50551e-09	3
DEFB132	V3LHS_385115	0.722547	0.00175698	5
DEPDC5	V3LHS_400443	9.07795	5.7717e-268	8
DEPDC5	V3LHS_307125	1.18473	1.11632e-07	9
DEPDC7	V3LHS_373528	11.2065	9.66696e-110	8
DEPDC7	V3LHS_373523	10.3978	7.71236e-77	8
DGAT2L4	V3LHS_321083	9.3723	1.13506e-110	8
DGAT2L4	V3LHS_321080	1.59888	1.55505e-10	5
DGKK	V3LHS_320299	9.61289	8.95566e-40	8
DGKK	V3LHS_320301	0.822465	3.67088e-06	9
DGKQ	V3LHS_349849	9.00774	7.51457e-32	8
DGKQ	V3LHS_349847	0.672367	0.00889861	8
DGKQ	V3LHS_349852	1.16206	0.0165136	7
DHFR	V2LHS_262872	8.32639	3.27925e-64	8
DHFR	V2LHS_112540	7.76455	1.38889e-17	8
DHRS2	V2LHS_251945	9.20426	9.0272e-37	8
DHRS2	V3LHS_310222	9.11447	4.10105e-35	8
DHRS2	V3LHS_310223	9.25435	1.7103e-34	8
DHRS9	V3LHS_362592	8.7816	4.00219e-25	8
DHRS9	V2LHS_199571	8.56845	1.21816e-23	8
DHRS9	V3LHS_362594	8.69013	1.73572e-19	8
DHRS9	V3LHS_362589	7.79385	1.15374e-16	8
DHX38	V2LHS_60546	8.88083	3.64281e-27	8
DHX38	V3LHS_641623	7.7216	1.86375e-13	8
DHX38	V2LHS_60541	1.08358	0.0381335	7
DIO2	V2LHS_112551	9.83649	5.81164e-56	8
DIO2	V3LHS_400231	10.0218	2.4341e-52	8
DIRAS2	V3LHS_411459	8.38124	4.59256e-22	8
DIRAS2	V3LHS_380345	0.709069	0.00149719	9
DIRAS2	V3LHS_380344	0.406505	0.0246979	7
DIS3L	V2LHS_99881	6.2857	7.96011e-19	8
DIS3L	V3LHS_391637	0.522723	0.0152434	1
DKFZP586H2123	V2LHS_231774	7.65026	2.1228e-53	8
DKFZP586H2123	V2LHS_269173	8.41946	5.97061e-20	8
DKFZP586H2123	V3LHS_340378	1.34643	2.62912e-07	6
DKFZP586H2123	V2LHS_96501	0.643808	0.0169478	1
DLGAP5	V3LHS_355313	9.776	7.89448e-44	8
DLGAP5	V2LHS_232596	9.48449	1.45574e-38	8
DLL1	V3LHS_355603	9.26628	4.29278e-35	8
DLL1	V3LHS_355606	0.675765	0.00466835	2
DMPK	V3LHS_635447	9.4938	9.08877e-46	8
DMPK	V3LHS_635443	1.51596	2.4865e-23	9
DMPK	V3LHS_635442	1.11944	0.00693897	10
DNAI1	V2LHS_16241	8.82594	4.28571e-23	8
DNAI1	V3LHS_330769	2.01332	3.08328e-08	8
DNAJC16	V3LHS_381967	11.6313	6.89295e-133	8
DNAJC16	V2LHS_103928	1.0148	0.0237938	1
DNAJC16	V3LHS_381965	0.578381	0.0478763	1
DNAJC4	V3LHS_395486	8.52716	1.99496e-26	8
DNAJC4	V3LHS_395488	2.30812	2.71204e-07	3
DNAJC4	V3LHS_395490	1.49202	0.000330605	3
DNAJC5G	V2LHS_218696	8.40536	3.85891e-23	8
DNAJC5G	V3LHS_386790	1.00134	1.19023e-10	9
DNAJC5G	V3LHS_412496	0.712254	0.025851	6
DNAL1	V2LHS_117244	1.40064	8.92401e-09	9
DNAL1	V2LHS_117243	1.19766	0.00208114	1
DNLZ	V3LHS_311560	9.91881	2.08638e-49	8
DNLZ	V3LHS_311558	1.43375	7.3421e-05	6
DNLZ	V3LHS_311561	0.365895	0.0196388	7
DNTTIP1	V3LHS_337369	10.4615	5.73105e-73	8
DNTTIP1	V3LHS_337368	0.462195	0.00245027	9
DOCK3	V2LHS_64761	8.0398	5.05733e-19	8
DOCK3	V2LHS_64762	8.67501	1.17142e-18	8
DOCK7	V2LHS_269797	8.46134	7.78882e-24	8
DOCK7	V3LHS_370671	0.609115	0.00217419	1
DPF1	V3LHS_640404	8.55012	1.29359e-62	8
DPF1	V3LHS_640407	9.80772	1.61642e-45	8
DPM3	V3LHS_325096	10.2701	1.2934e-66	8
DPM3	V3LHS_325098	10.4446	4.826e-66	8
DPPA3	V3LHS_311660	10.432	3.73829e-66	8
DPPA3	V3LHS_401401	8.23908	8.14818e-19	8
DPY19L1	V3LHS_394884	1.15006	3.86027e-16	9
DPY19L1	V3LHS_394885	0.586554	0.00732979	1
DRG2	V3LHS_315969	9.61241	1.71135e-36	8
DRG2	V3LHS_315964	1.02095	6.10978e-07	9
DSC1	V3LHS_319030	1.25867	3.54922e-06	6
DSC1	V2LHS_62025	0.848918	0.00318187	10
DSCC1	V3LHS_352486	9.83403	1.02005e-48	8
DSCC1	V3LHS_407357	9.06993	2.09603e-35	8
DST	V2LHS_145234	8.87433	2.41438e-31	8
DST	V2LHS_150078	0.776833	0.00153235	1
DST	V3LHS_368337	0.697381	0.0181115	7
DST	V3LHS_385820	0.605104	0.0258978	5
DTNB	V3LHS_315637	6.32467	2.23147e-70	8
DTNB	V2LHS_74471	0.990644	0.00196225	5
DTX1	V3LHS_368034	9.73565	5.61357e-50	8
DTX1	V3LHS_409654	8.24451	3.66938e-22	8
DTX1	V3LHS_368033	8.20372	8.07976e-19	8
DTX2	V3LHS_645518	5.43148	4.97011e-72	8
DTX2	V3LHS_638175	9.86198	8.04088e-51	8
DTX2	V3LHS_638178	9.73361	3.27817e-41	8
DTX2	V3LHS_638179	1.62273	7.20141e-09	9
DTX2	V2LHS_203506	0.484226	0.0119197	9
DTX2	V3LHS_645519	0.458225	0.0388313	1
DUOXA1	V2LHS_15011	10.7443	8.36632e-82	8
DUOXA1	V3LHS_383309	0.625694	1.48146e-05	9
DUOXA1	V3LHS_383310	0.491044	0.0106419	6
DUSP12	V2LHS_217584	9.67602	2.15509e-44	8
DUSP12	V2LHS_212330	8.3493	1.84063e-21	8
DYNC1I1	V3LHS_332742	10.3215	7.89961e-62	8
DYNC1I1	V3LHS_332739	8.80683	2.35111e-31	8
DYNC1I1	V3LHS_332741	0.417482	0.0326592	6
DYNLT1	V3LHS_351418	9.63898	1.27048e-43	8
DYNLT1	V2LHS_12512	0.735748	0.033114	7
DZIP1	V3LHS_301207	10.0864	1.40623e-44	8
DZIP1	V3LHS_301206	9.5341	1.75077e-39	8
DZIP1	V3LHS_301208	1.49135	1.82752e-05	9
DZIP3	V2LHS_79656	8.66317	9.24386e-26	8
DZIP3	V2LHS_79657	0.84114	0.0155661	7
EBAG9	V3LHS_385793	8.41357	2.11905e-24	8
EBAG9	V3LHS_412314	0.753039	0.00437899	7
EBF1	V3LHS_413703	10.3958	5.30046e-72	8
EBF1	V3LHS_394684	0.350976	0.0456671	2
EBI3	V3LHS_309515	6.60971	2.46343e-26	8
EBI3	V3LHS_309520	7.85794	1.28133e-14	8
ECE2	V3LHS_331201	10.0942	3.23186e-53	8
ECE2	V3LHS_331204	7.3237	1.33589e-34	8
ECSM2	V3LHS_390929	1.45171	8.58169e-11	5
ECSM2	V3LHS_390930	0.833967	1.0318e-07	9
EDAR	V2LHS_87973	7.99341	7.35379e-17	8
EDAR	V3LHS_409873	0.444173	0.0399835	1
EFCAB4A	V3LHS_375552	1.25471	3.57486e-17	9
EFCAB4A	V3LHS_410790	0.838738	9.35487e-05	5
EFCAB4A	V3LHS_375550	0.801463	0.000767013	1
EFHA2	V3LHS_327222	10.9837	1.12957e-81	8
EFHA2	V3LHS_327219	9.99751	1.91416e-62	8
EFHA2	V2LHS_215322	8.19685	2.56366e-20	8
EFNA4	V3LHS_405389	9.7497	1.42773e-48	8
EFNA4	V3LHS_405388	9.32283	9.00712e-39	8
EFNA4	V3LHS_338604	3.31018	8.63227e-32	8
EFNB2	V2LHS_172955	8.88979	5.14272e-32	8
EFNB2	V2LHS_172951	0.710641	0.00124787	1
EFS	V2LHS_158893	10.009	3.84826e-59	8
EFS	V3LHS_382819	2.45672	8.93796e-31	5
EFTUD2	V3LHS_639413	8.82976	2.35806e-24	8
EFTUD2	V2LHS_28167	7.2096	1.33247e-12	8
EFTUD2	V3LHS_639414	0.736938	0.00188342	9
EGF	V2LHS_151345	9.1382	6.3314e-34	8
EGF	V3LHS_308339	8.91838	5.69494e-33	8
EGFL6	V3LHS_396725	10.9487	3.21171e-88	8
EGFL6	V3LHS_396726	0.809113	0.00183534	5
EHMT2	V3LHS_364361	10.5845	1.9487e-83	8
EHMT2	V3LHS_364360	9.97268	1.41182e-60	8
EHMT2	V3LHS_364365	1.19136	2.02233e-14	9
EIF1AX	V3LHS_310277	8.56262	9.20528e-24	8
EIF1AX	V2LHS_273001	7.84686	2.73001e-17	8
EIF1AX	V3LHS_401195	0.963098	0.0355629	1
EIF2C1	V3LHS_306335	1.06466	3.52522e-09	9
EIF2C1	V2LHS_15323	1.18658	4.08628e-06	2
EIF4E1B	V3LHS_379291	10.0763	1.53406e-61	8
EIF4E1B	V3LHS_379293	0.783578	0.000622519	6
EIF4E1B	V3LHS_379292	0.387897	0.0105168	9
EIF4EBP1	V3LHS_638226	8.2299	1.43138e-15	8
EIF4EBP1	V2LHS_172958	1.21835	1.97291e-09	5
EIF4EBP1	V3LHS_638228	1.21158	0.0171063	2
EIF4G3	V3LHS_635711	8.94586	5.70909e-33	8
EIF4G3	V3LHS_402452	0.637727	0.0293297	7
EIF6	V2LHS_202817	7.66625	9.39548e-15	8
EIF6	V3LHS_411137	0.956413	7.87505e-08	9
EIF6	V3LHS_378246	0.809044	0.00041661	8
ELK3	V2LHS_43337	10.4088	2.55414e-74	8
ELK3	V2LHS_43407	9.21476	7.6064e-32	8
ELK3	V3LHS_330779	0.729421	0.000213951	1
ELK4	V3LHS_636584	9.3171	7.70794e-42	8
ELK4	V3LHS_636590	1.23338	0.0394806	3
ELOVL3	V3LHS_346913	10.8752	2.0238e-86	8
ELOVL3	V3LHS_346915	9.77448	1.83637e-51	8
ELOVL3	V2LHS_239975	0.755604	0.000167222	2
ELOVL4	V3LHS_401544	9.79026	9.11242e-48	8
ELOVL4	V2LHS_98208	8.35089	9.75815e-22	8
ELOVL4	V3LHS_401542	0.434419	0.00476531	10
ELOVL6	V2LHS_98995	1.30168	1.59271e-06	9
ELOVL6	V3LHS_396484	0.595778	0.00438451	1
ELOVL7	V3LHS_407161	9.6203	1.36583e-49	8
ELOVL7	V3LHS_394438	0.669404	0.0267717	2
EML4	V3LHS_345700	9.9302	2.52922e-56	8
EML4	V2LHS_278049	1.54202	3.57283e-12	5
EML4	V3LHS_345701	0.851915	0.0198899	9
EML4	V2LHS_176504	0.611362	0.0317938	7
ENAM	V2LHS_158537	9.83631	1.93727e-55	8
ENAM	V3LHS_388407	0.411476	0.0194696	1
ENOPH1	V3LHS_401664	10.199	3.22977e-69	8
ENOPH1	V3LHS_401665	9.43992	9.81292e-37	8
ENOPH1	V3LHS_313525	0.963248	2.52063e-10	9
ENPP5	V2LHS_215496	9.44712	1.46942e-33	8
ENPP5	V2LHS_200427	0.839306	8.73463e-08	9
ENTPD7	V2LHS_14765	11.1197	2.78427e-106	8
ENTPD7	V3LHS_376154	6.29278	6.43669e-26	8
ENTPD7	V3LHS_410874	8.53178	3.82396e-20	8
ENTPD7	V2LHS_14767	0.591178	0.010302	6
EPAS1	V3LHS_402392	10.5239	4.06013e-76	8
EPAS1	V3LHS_318640	1.21108	0.0163705	9
EPB41L4B	V3LHS_409886	10.9239	4.01783e-94	8
EPB41L4B	V2LHS_176718	9.13971	5.26059e-35	8
EPB41L4B	V3LHS_409885	7.35179	1.19807e-13	6
EPB41L4B	V2LHS_176719	0.854182	0.00783929	7
EPB41L5	V3LHS_333784	10.6217	1.14191e-83	8
EPB41L5	V3LHS_637295	9.18418	5.91214e-28	8
EPB41L5	V3LHS_637298	0.30667	0.044814	7
EPHA1	V3LHS_646489	8.99733	4.98719e-34	8
EPHA1	V3LHS_644413	7.88002	6.71677e-15	8
EPSTI1	V3LHS_372689	9.95053	4.91231e-54	8
EPSTI1	V3LHS_372686	9.49524	1.55652e-46	8
ERAF	V3LHS_349190	10.7679	5.38415e-89	8
ERAF	V3LHS_349191	0.558114	0.0086429	1
ERCC4	V3LHS_356949	9.3614	2.53288e-37	8
ERCC4	V2LHS_43270	9.26708	8.28252e-32	8
ERCC4	V3LHS_356950	0.554084	0.00261262	1
ERMAP	V3LHS_343427	10.0032	6.85215e-145	8
ERMAP	V3LHS_406060	9.45735	6.94801e-42	8
ERMAP	V2LHS_176020	0.622881	0.000184483	6
ERO1L	V3LHS_387346	8.0705	1.60526e-17	8
ERO1L	V3LHS_387348	0.85774	0.0232626	6
ETV3	V2LHS_43116	9.05106	4.0743e-35	8
ETV3	V3LHS_359607	0.544401	0.00109757	9
ETV5	V3LHS_641156	9.00522	5.094e-29	8
ETV5	V3LHS_641159	0.834962	1.75337e-08	9
ETV5	V3LHS_369772	0.752058	0.00184977	5
EXOSC10	V3LHS_634226	10.7942	7.08988e-90	8
EXOSC10	V2LHS_170174	0.985371	8.83945e-06	5
EXOSC10	V3LHS_645374	0.581426	0.00827308	6
EXOSC10	V2LHS_275659	0.816052	0.0138612	1
F11R	V2LHS_16012	11.2473	1.43049e-102	8
F11R	V3LHS_407771	10.7094	2.44739e-69	8
F11R	V3LHS_331886	1.28394	5.04359e-13	6
F2RL2	V3LHS_405022	10.7801	8.32241e-85	8
F2RL2	V3LHS_405021	10.0869	1.10422e-61	8
FABP1	V3LHS_399310	11.9518	7.83945e-129	8
FABP1	V3LHS_399307	9.10748	2.33234e-33	8
FABP9	V3LHS_305999	4.09378	2.7155e-23	8
FABP9	V2LHS_89467	8.23019	1.94477e-20	8
FAHD2B	V3LHS_360381	8.81496	1.53396e-31	8
FAHD2B	V3LHS_360382	0.948613	0.00192201	1
FAM104A	V3LHS_369729	2.47641	4.91857e-21	8
FAM104A	V2LHS_177788	0.574685	0.00871997	6
FAM114A2	V3LHS_311655	7.89304	3.04573e-16	8
FAM114A2	V3LHS_311658	0.36577	0.0152275	7
FAM124B	V3LHS_411878	8.76909	4.79757e-26	8
FAM124B	V2LHS_157797	0.44032	0.0278228	6
FAM128A	V3LHS_334852	9.71271	1.12741e-49	8
FAM128A	V3LHS_334853	0.45406	0.0120908	7
FAM129B	V3LHS_333297	9.1418	3.94457e-35	8
FAM129B	V3LHS_402912	1.02839	1.10285e-12	9
FAM129B	V2LHS_116207	1.65434	0.000242214	5
FAM130A1	V2LHS_225498	2.00743	0.00231215	2
FAM130A1	V3LHS_306238	0.914612	0.00263387	9
FAM131B	V2LHS_78690	1.41057	1.5089e-23	9
FAM131B	V3LHS_358503	1.22485	0.000229392	9
FAM153A	V3LHS_328577	10.9722	3.1825e-225	8
FAM153A	V3LHS_328578	1.28699	0.000112222	5
FAM168A	V3LHS_342494	9.6001	1.6811e-37	8
FAM168A	V3LHS_342493	0.599116	0.00986093	1
FAM177A1	V2LHS_178743	7.13695	1.15072e-43	8
FAM177A1	V2LHS_218195	7.55798	1.54046e-42	8
FAM177A1	V2LHS_178744	8.02731	1.01961e-16	8
FAM181B	V3LHS_401324	10.6423	0	8
FAM181B	V3LHS_311205	1.54516	1.13216e-21	9
FAM183A	V3LHS_376418	8.713	7.57139e-22	8
FAM183A	V3LHS_376423	7.89353	1.15275e-16	8
FAM186B	V3LHS_392133	11.8605	8.24163e-217	8
FAM186B	V3LHS_392129	0.527456	0.026463	3
FAM186B	V3LHS_392132	0.379029	0.0378735	7
FAM19A3	V3LHS_413648	9.81524	4.00646e-50	8
FAM19A3	V3LHS_413647	7.40014	4.97399e-14	8
FAM19A5	V3LHS_367715	10.6281	8.00399e-159	8
FAM19A5	V3LHS_312081	0.774294	0.0106179	1
FAM22D	V3LHS_350561	7.81054	4.88534e-45	8
FAM22D	V3LHS_350563	0.851921	6.28065e-05	8
FAM24A	V2LHS_237960	8.9114	2.70418e-33	8
FAM24A	V2LHS_139828	6.50918	8.78939e-19	8
FAM33A	V3LHS_341989	10.3983	2.19591e-76	8
FAM33A	V3LHS_341990	0.568142	0.0124655	9
FAM45A	V3LHS_404525	11.9804	3.88394e-135	8
FAM45A	V3LHS_332700	7.91203	4.94008e-43	8
FAM53C	V3LHS_387453	1.41826	1.11869e-14	9
FAM53C	V2LHS_135209	0.653069	0.000162126	9
FAM64A	V3LHS_374286	7.77771	8.06462e-55	8
FAM64A	V2LHS_176271	0.639307	0.00361141	6
FAM73A	V3LHS_339642	9.52551	2.85775e-45	8
FAM73A	V3LHS_339644	8.5165	1.75915e-20	8
FAM73A	V3LHS_339640	0.495818	0.00492852	9
FAM73A	V3LHS_339643	0.389521	0.0375601	6
FAM73B	V3LHS_323261	10.1476	8.93749e-63	8
FAM73B	V2LHS_177640	8.66542	8.28151e-29	8
FAM84A	V2LHS_15755	7.53108	8.71415e-14	8
FAM84A	V2LHS_15752	0.910572	0.000283609	5
FANCE	V3LHS_321477	10.5115	3.09815e-76	8
FANCE	V2LHS_74072	0.985567	0.000862263	1
FANCG	V3LHS_367993	8.83853	6.02673e-32	8
FANCG	V3LHS_367990	8.78823	2.49687e-28	8
FAR2	V3LHS_332427	10.0833	9.27414e-62	8
FAR2	V3LHS_332425	0.883833	1.31383e-05	1
FAR2	V3LHS_332426	0.819601	0.0361344	1
FARP2	V2LHS_95482	9.25726	4.82547e-37	8
FARP2	V3LHS_369924	1.11358	0.00144719	9
FARP2	V3LHS_369923	0.98417	0.00145208	7
FARS2	V3LHS_401577	10.3024	2.23484e-70	8
FARS2	V2LHS_197971	7.60902	1.63642e-13	8
FARS2	V3LHS_401578	0.545586	0.030312	7
FASTKD2	V2LHS_96115	10.2865	8.1151e-66	8
FASTKD2	V3LHS_337667	8.6971	9.49811e-25	8
FAT3	V2LHS_212210	9.23826	4.98877e-31	8
FAT3	V3LHS_315220	8.83771	1.54094e-23	8
FAT3	V2LHS_122553	8.13933	8.50627e-19	8
FAT3	V2LHS_206246	0.829888	0.00431983	6
FBLIM1	V2LHS_268376	9.36822	2.96318e-39	8
FBLIM1	V3LHS_346346	0.504227	0.0133495	7
FBLN1	V2LHS_151518	11.4983	4.51782e-111	8
FBLN1	V3LHS_361522	9.21835	4.07127e-37	8
FBLN1	V2LHS_151516	7.66312	3.12535e-16	8
FBLN1	V3LHS_361519	0.822677	7.97642e-05	9
FBXL11	V2LHS_245727	8.44366	8.82877e-19	8
FBXL11	V2LHS_51037	7.56186	5.94293e-16	8
FBXL16	V3LHS_639842	1.25167	4.07355e-13	9
FBXL16	V3LHS_639847	0.930422	1.22727e-06	9
FBXL17	V2LHS_14522	9.46087	1.04262e-40	8
FBXL17	V3LHS_407624	0.692383	0.000458433	1
FBXL5	V2LHS_239095	10.2674	4.84883e-57	8
FBXL5	V2LHS_238865	9.3882	4.79361e-34	8
FBXL5	V2LHS_238878	9.12237	1.64108e-32	8
FBXL5	V2LHS_239934	0.807699	0.0299402	5
FBXO11	V2LHS_111147	7.41317	1.50641e-13	8
FBXO11	V3LHS_354504	0.881774	0.0107365	2
FBXO11	V3LHS_393459	0.773683	0.0390076	2
FBXO31	V3LHS_633738	7.76964	5.16546e-62	8
FBXO31	V3LHS_633736	5.93681	1.17176e-18	8
FBXO31	V3LHS_644458	0.777575	5.44936e-05	9
FBXO31	V3LHS_633743	0.523192	0.0202818	9
FBXO42	V3LHS_644369	9.70779	2.27218e-42	8
FBXO42	V3LHS_644367	8.82425	1.72902e-24	8
FBXO42	V3LHS_644370	1.32864	2.06031e-15	9
FBXO42	V3LHS_644364	7.82258	5.01041e-14	8
FBXO42	V3LHS_644368	1.1831	8.70592e-14	9
FBXO42	V3LHS_644372	0.838911	2.92946e-07	9
FBXO42	V3LHS_398631	0.756549	0.000130965	1
FBXO42	V3LHS_644373	0.533349	0.0156935	9
FBXO44	V2LHS_254575	9.47332	4.25434e-43	8
FBXO44	V3LHS_636142	0.808913	0.0017927	9
FBXO7	V2LHS_240461	10.2085	2.11155e-69	8
FBXO7	V2LHS_241030	10.1959	2.73094e-65	8
FBXO9	V2LHS_49848	9.15438	6.41337e-34	8
FBXO9	V2LHS_238943	8.11371	7.20952e-19	8
FBXO9	V2LHS_49850	0.746338	0.00191414	6
FCER1G	V3LHS_386561	9.14195	3.61751e-38	8
FCER1G	V2LHS_220618	7.46281	3.71581e-14	8
FCER1G	V2LHS_173022	0.711034	9.40637e-05	6
FES	V3LHS_395534	8.26588	8.46991e-60	8
FES	V3LHS_643979	9.49697	4.84816e-42	8
FES	V3LHS_643974	9.28821	6.54336e-32	8
FES	V3LHS_643978	7.32615	2.87432e-14	8
FGF21	V3LHS_397305	9.14536	1.61544e-35	8
FGF21	V2LHS_176717	1.36394	1.54921e-17	9
FGFR3	V3LHS_412937	9.68272	1.34379e-44	8
FGFR3	V2LHS_83493	8.93781	2.9208e-32	8
FGG	V3LHS_342817	9.42015	2.26298e-36	8
FGG	V2LHS_93398	8.2004	1.23737e-21	8
FHL1	V3LHS_336023	3.60541	5.21138e-53	8
FHL1	V3LHS_336019	1.17354	3.06205e-05	7
FIGNL1	V3LHS_317519	10.7146	1.16825e-85	8
FIGNL1	V2LHS_202276	6.95387	1.47799e-22	8
FIZ1	V3LHS_326059	10.5476	3.7242e-78	8
FIZ1	V3LHS_326056	9.10651	2.85659e-30	8
FIZ1	V2LHS_177787	0.665166	0.000456041	1
FKSG83	V3LHS_313994	9.37046	2.09824e-40	8
FKSG83	V3LHS_313993	9.23547	4.12879e-34	8
FKSG83	V2LHS_117669	1.67719	3.16612e-08	5
FKTN	V2LHS_85078	9.04631	3.31129e-35	8
FKTN	V3LHS_340157	1.52895	4.08024e-05	3
FLJ11151	V2LHS_175096	10.192	2.41158e-63	8
FLJ11151	V2LHS_175094	1.4856	1.72221e-10	6
FLJ20323	V2LHS_176231	9.06947	3.50491e-35	8
FLJ20323	V3LHS_641709	0.491953	0.0280507	9
FLJ22374	V3LHS_383539	9.0315	1.57198e-172	8
FLJ22374	V2LHS_236493	8.08037	2.88006e-20	8
FLJ22374	V3LHS_383540	1.00721	2.62409e-08	5
FLJ25404	V3LHS_375945	0.940785	2.30897e-06	6
FLJ25404	V3LHS_375944	1.06743	0.00631857	7
FLJ37078	V3LHS_384101	9.84633	1.48647e-56	8
FLJ37078	V3LHS_384096	1.76871	3.34509e-33	9
FLJ37543	V3LHS_339147	5.98149	1.70653e-98	8
FLJ37543	V3LHS_339142	9.66956	5.30882e-46	8
FLJ37543	V2LHS_179035	9.52481	1.18468e-42	8
FLJ37543	V3LHS_339146	8.47503	1.26981e-25	8
FLJ37543	V3LHS_339143	1.12136	0.00021516	1
FLNB	V2LHS_131785	10.176	5.3082e-60	8
FLNB	V3LHS_351276	0.521976	0.00604414	9
FLT3	V3LHS_332217	9.72044	8.32169e-41	8
FLT3	V3LHS_332219	8.78449	1.83563e-28	8
FLT3	V2LHS_173081	7.74851	2.37981e-14	8
FLT3	V3LHS_332215	0.821157	1.78155e-06	6
FLYWCH2	V3LHS_367401	8.88656	3.15418e-31	8
FLYWCH2	V3LHS_367404	0.564931	0.0125828	1
FMNL2	V2LHS_161462	9.68625	5.04947e-52	8
FMNL2	V2LHS_161466	0.723331	0.0112125	1
FN3KRP	V3LHS_383818	9.64743	3.63616e-37	8
FN3KRP	V3LHS_383821	9.51118	3.13893e-34	8
FN3KRP	V2LHS_156888	8.55126	1.01766e-24	8
FNTA	V3LHS_325571	9.7324	3.22194e-50	8
FNTA	V2LHS_113942	0.867399	3.95973e-08	9
FOXG1	V3LHS_407593	4.05501	1.10971e-66	8
FOXG1	V2LHS_43017	9.47843	5.06892e-44	8
FOXI2	V3LHS_342951	10.3481	5.82477e-65	8
FOXI2	V3LHS_342955	0.87911	1.92024e-06	9
FOXJ3	V3LHS_367036	9.88568	2.67886e-46	8
FOXJ3	V3LHS_367039	7.53892	2.83262e-32	8
FRMD1	V3LHS_393562	10.001	1.03563e-57	8
FRMD1	V3LHS_393559	0.867722	6.51008e-09	9
FRMD4B	V3LHS_302071	7.92256	2.72367e-16	8
FRMD4B	V3LHS_633939	0.498296	0.0372722	10
FRMPD4	V3LHS_317778	9.97479	3.06328e-53	8
FRMPD4	V3LHS_317779	8.37975	5.8112e-23	8
FRS3	V3LHS_316146	10.783	1.27096e-68	8
FRS3	V3LHS_316145	1.01417	2.94948e-12	9
FTMT	V2LHS_251628	7.76921	1.58822e-17	8
FTMT	V3LHS_382233	1.24836	6.50231e-16	9
FTMT	V3LHS_382236	1.2036	8.6039e-12	9
FUT1	V3LHS_312109	8.61207	8.68991e-27	8
FUT1	V3LHS_312112	1.15549	1.28689e-07	5
FXN	V2LHS_83508	0.956693	0.00768548	2
FXN	V3LHS_347296	1.11109	0.0189982	2
FXYD7	V2LHS_200687	9.53862	1.10045e-42	8
FXYD7	V3LHS_381305	1.52437	0.000148349	1
FXYD7	V3LHS_381306	0.790523	0.0101625	1
G3BP1	V2LHS_197622	9.5828	1.06434e-43	8
G3BP1	V2LHS_198642	1.34876	1.30778e-15	9
G6PC2	V2LHS_66086	9.54805	8.34339e-48	8
G6PC2	V2LHS_66083	0.90958	2.13552e-05	6
GAA	V3LHS_397704	0.972012	3.23503e-09	2
GAA	V3LHS_397702	1.18814	0.0144898	1
GABARAPL2	V3LHS_394601	8.50575	1.7365e-23	3
GABARAPL2	V3LHS_394605	7.77056	8.36914e-15	8
GABARAPL2	V3LHS_394604	0.664553	0.000379104	1
GABRA4	V2LHS_22130	9.56073	3.29066e-46	8
GABRA4	V3LHS_309205	0.672501	0.00446318	1
GABRB2	V2LHS_130732	9.29137	2.26383e-40	8
GABRB2	V3LHS_348213	1.99908	3.34043e-16	3
GABRB3	V3LHS_370228	1.28985	8.10931e-14	9
GABRB3	V3LHS_370232	0.57865	0.00992608	9
GABRG3	V3LHS_384830	9.2403	7.10604e-39	8
GABRG3	V2LHS_160149	0.63927	0.0125506	6
GABRG3	V3LHS_384829	1.07111	0.0273807	7
GABRR3	V2LHS_76410	7.46889	1.48231e-38	8
GABRR3	V2LHS_140798	1.13508	1.24039e-13	6
GADD45G	V3LHS_326125	7.84433	3.76543e-13	8
GADD45G	V3LHS_403512	1.08904	9.04779e-08	6
GADD45G	V3LHS_326122	1.08747	0.000133264	5
GALNT10	V3LHS_333472	8.63445	3.07331e-25	8
GALNT10	V3LHS_379741	1.10204	0.000316152	2
GANAB	V3LHS_375927	1.21547	0.00419889	5
GANAB	V2LHS_80667	0.605287	0.0077341	1
GAS7	V3LHS_335714	8.71521	8.40741e-29	8
GAS7	V2LHS_27482	0.702566	0.0120951	2
GAS7	V2LHS_27485	1.07167	0.0270287	3
GBAS	V2LHS_131887	9.73206	1.7833e-122	8
GBAS	V3LHS_347880	9.66298	1.13443e-47	8
GBF1	V2LHS_33644	7.80214	7.63967e-13	8
GBF1	V3LHS_377575	1.32673	0.0210974	7
GBGT1	V3LHS_397599	9.10484	2.06944e-36	8
GBGT1	V2LHS_98134	8.84969	2.91924e-28	8
GBP2	V3LHS_339169	6.18344	2.83553e-120	8
GBP2	V2LHS_173086	9.32485	6.02545e-40	8
GBP2	V3LHS_339166	0.511739	0.0132069	9
GBP4	V3LHS_304097	10.3062	2.29093e-66	8
GBP4	V2LHS_265380	0.658522	0.0150605	1
GBP4	V3LHS_304093	0.914443	0.0175737	1
GFOD1	V2LHS_51158	0.643237	0.000101324	6
GFOD1	V3LHS_390757	1.05707	0.00451966	1
GGA1	V3LHS_335890	10.4583	3.70435e-77	8
GGA1	V3LHS_335891	1.68279	5.01021e-06	9
GGT7	V3LHS_377614	9.98369	2.52106e-59	8
GGT7	V3LHS_377610	9.17791	2.13409e-37	8
GGTLC2	V3LHS_387086	8.36667	6.08126e-49	8
GGTLC2	V3LHS_387087	1.72809	2.89148e-31	9
GIGYF1	V3LHS_349099	1.22975	2.77222e-05	8
GIGYF1	V3LHS_349098	0.612772	0.000429224	1
GIMAP5	V2LHS_10154	8.4645	9.52226e-66	8
GIMAP5	V3LHS_399641	9.65268	3.01222e-39	8
GINS1	V3LHS_304452	10.2824	4.83318e-59	8
GINS1	V2LHS_34187	0.646619	0.0017519	6
GJB2	V2LHS_172629	8.85242	3.4598e-28	8
GJB2	V2LHS_172631	2.07395	1.38151e-05	9
GJD2	V2LHS_58336	2.51466	1.687e-16	5
GJD2	V3LHS_394232	0.714285	4.16393e-06	9
GK	V2LHS_82956	8.02038	1.59139e-19	8
GK	V3LHS_326425	0.768388	0.0151134	1
GKN2	V3LHS_317022	13.1074	4.98891e-199	6
GKN2	V3LHS_317019	8.01043	2.86509e-18	8
GLDC	V3LHS_390022	9.60324	1.32034e-38	8
GLDC	V3LHS_390027	0.626891	0.000866688	2
GLI3	V3LHS_410270	10.9859	1.43368e-75	8
GLI3	V2LHS_82970	10.2223	7.67651e-64	8
GLI3	V3LHS_372609	7.36636	1.0242e-13	8
GLRA1	V3LHS_309876	9.8224	4.42006e-47	8
GLRA1	V3LHS_309877	8.98072	6.50858e-28	8
GLRX3	V3LHS_377025	8.93499	6.54208e-30	8
GLRX3	V2LHS_208156	8.90634	3.6062e-23	8
GLRX5	V3LHS_329143	10.3658	1.82048e-73	8
GLRX5	V3LHS_329142	10.0304	4.66593e-55	8
GLRX5	V3LHS_329140	0.962964	0.00377439	6
GLT8D1	V2LHS_175648	10.0797	5.99287e-53	8
GLT8D1	V3LHS_329046	0.641026	0.0368569	10
GLYAT	V3LHS_348990	8.21777	2.18892e-15	8
GLYAT	V3LHS_370611	1.43921	2.31754e-10	5
GNB2L1	V3LHS_354203	7.46661	7.08449e-45	8
GNB2L1	V2LHS_69420	0.505564	0.0307316	6
GNB2L1	V3LHS_407630	0.972942	0.0341164	5
GNB4	V2LHS_209552	10.2323	6.40001e-63	8
GNB4	V3LHS_324519	1.45379	7.98979e-12	5
GNG12	V2LHS_21910	3.10255	1.12751e-21	8
GNG12	V2LHS_21909	0.422666	0.0128571	6
GNG13	V3LHS_318587	8.91988	2.04525e-30	8
GNG13	V3LHS_318590	0.68213	0.000138875	9
GNG13	V3LHS_318591	0.85974	0.00532906	5
GNL1	V3LHS_333253	11.1648	6.31115e-103	8
GNL1	V2LHS_42288	0.675392	0.020548	5
GOLGA2L1	V3LHS_321307	8.61589	1.3199e-23	8
GOLGA2L1	V2LHS_154773	0.851242	2.19283e-05	9
GOLM1	V3LHS_367302	9.44743	8.05118e-44	8
GOLM1	V2LHS_236541	0.732122	0.00140715	5
GP2	V3LHS_368657	9.87441	2.12194e-46	8
GP2	V2LHS_131994	0.559296	0.0142941	6
GPATCH1	V2LHS_155291	6.241	4.53163e-21	8
GPATCH1	V3LHS_341081	0.519267	0.0119829	5
GPC6	V2LHS_5765	1.13727	1.76337e-17	9
GPC6	V3LHS_338299	0.550429	0.0023158	5
GPIHBP1	V3LHS_305988	9.54617	1.22394e-44	8
GPIHBP1	V3LHS_305991	0.539973	0.000716453	9
GPKOW	V3LHS_384390	9.58111	1.16313e-45	8
GPKOW	V3LHS_384387	0.410151	0.0470724	7
GPR109A	V3LHS_637913	10.0152	3.7476e-49	8
GPR109A	V3LHS_645226	9.10328	4.24897e-32	8
GPR126	V3LHS_300404	8.61026	1.12954e-26	8
GPR126	V3LHS_300403	8.61279	9.90046e-21	8
GPR126	V3LHS_637453	4.32845	4.5957e-14	8
GPR126	V3LHS_646390	0.760924	0.000246584	1
GPR160	V3LHS_355201	8.6238	1.61488e-27	8
GPR160	V3LHS_355197	1.3915	1.08158e-21	9
GPR160	V2LHS_196723	0.793241	0.000990751	5
GPR161	V3LHS_341390	9.77591	1.65562e-52	8
GPR161	V3LHS_341387	9.52793	3.98957e-42	8
GPR176	V3LHS_639485	10.8663	2.92991e-83	8
GPR176	V3LHS_639477	0.643232	0.00257396	6
GPR176	V3LHS_639479	0.465887	0.0244925	1
GPR22	V3LHS_316895	9.36622	1.05826e-38	8
GPR22	V3LHS_316898	8.64055	5.25308e-27	8
GPR77	V3LHS_348688	9.94147	2.77895e-60	8
GPR77	V3LHS_639017	0.599901	0.016022	1
GPRIN1	V3LHS_332996	8.4283	1.55568e-23	8
GPRIN1	V2LHS_214638	1.32014	3.17067e-14	9
GRIA3	V3LHS_376007	9.46092	5.64283e-42	8
GRIA3	V2LHS_130817	1.47864	2.91781e-08	8
GRIK2	V3LHS_330923	0.734603	0.00931985	1
GRIK2	V3LHS_330922	1.13714	0.0247391	1
GRIN1	V3LHS_330091	9.49846	2.81913e-46	8
GRIN1	V3LHS_330086	8.28507	3.11727e-19	8
GRIN2B	V2LHS_130852	2.81846	2.50425e-56	5
GRIN2B	V2LHS_130857	8.53998	5.56218e-22	8
GRK1	V3LHS_324774	4.63111	3.34416e-22	8
GRK1	V3LHS_324774	4.28182	4.83946e-22	3
GRK1	V3LHS_324777	3.50252	2.05857e-14	4
GRK1	V3LHS_324777	2.76372	1.39751e-13	8
GRK1	V3LHS_324776	1.25791	0.000162826	4
GRK1	V3LHS_324776	1.24503	0.000377499	8
GRK1	V3LHS_636317	0.674278	0.0230509	7
GRK1	V3LHS_636317	0.533087	0.0442721	1
GRM4	V3LHS_638423	7.03229	1.9984e-228	8
GRM4	V3LHS_638424	1.79122	1.16942e-17	8
GRM4	V3LHS_638419	0.595049	0.00117023	1
GRM4	V3LHS_343394	1.07325	0.0127578	5
GSC2	V3LHS_363341	7.27141	2.29022e-13	8
GSC2	V3LHS_363339	0.812134	0.0250483	7
GSDMB	V3LHS_312388	9.74125	3.02339e-47	8
GSDMB	V2LHS_276120	9.45367	9.6157e-45	8
GSDMB	V3LHS_312385	0.531518	0.00834313	7
GSDMB	V2LHS_176004	0.702266	0.0236346	6
GSR	V3LHS_388959	8.74852	1.80709e-28	8
GSR	V3LHS_388957	1.53201	1.07321e-25	9
GSR	V2LHS_111832	1.00087	7.67363e-13	9
GTF2IRD1	V3LHS_305102	1.46886	6.28163e-22	9
GTF2IRD1	V3LHS_305101	1.52963	0.000830133	1
GTF3C5	V3LHS_371658	8.94842	4.77106e-31	8
GTF3C5	V3LHS_371656	8.01953	1.09192e-15	8
GTF3C5	V2LHS_240019	0.987734	8.2182e-05	6
GTF3C5	V3LHS_371661	0.496996	0.0130039	9
GTF3C6	V3LHS_319308	4.79169	1.74863e-67	8
GTF3C6	V3LHS_319309	1.07367	2.27798e-07	5
GTPBP1	V2LHS_60177	8.88032	5.37636e-27	8
GTPBP1	V3LHS_368664	0.833432	0.0185328	2
GUCA1B	V3LHS_348586	3.46547	2.8978e-45	3
GUCA1B	V3LHS_406808	0.6289	0.000383499	9
H1FNT	V3LHS_406689	10.7416	8.55177e-72	8
H1FNT	V3LHS_347870	0.898169	1.13763e-05	9
HAL	V2LHS_234305	10.0696	3.48837e-63	8
HAL	V2LHS_132998	9.01027	2.69245e-35	8
HAL	V3LHS_341467	8.76174	6.28038e-25	8
HAPLN1	V2LHS_150924	11.224	2.39978e-87	8
HAPLN1	V3LHS_399460	0.458955	0.0373942	9
HBZ	V2LHS_37725	8.76073	1.93304e-25	8
HBZ	V3LHS_318203	8.36209	3.54569e-18	8
hCG_1651160	V3LHS_375738	9.83149	2.81298e-45	8
hCG_1651160	V3LHS_375735	7.82242	1.53592e-17	8
hCG_1651160	V3LHS_375736	7.93072	1.16363e-14	8
hCG_1651160	V3LHS_375737	0.44645	0.0200185	7
hCG_2033311	V3LHS_374404	8.38909	1.66741e-24	8
hCG_2033311	V3LHS_374407	6.56899	1.97409e-18	8
hCG_21078	V3LHS_397359	10.0841	1.56865e-62	8
hCG_21078	V3LHS_397360	8.10922	7.18361e-20	8
HCG9	V3LHS_354479	8.61457	1.08576e-71	8
HCG9	V2LHS_213783	0.975418	2.92085e-07	5
HCLS1	V3LHS_408202	10.9075	1.33451e-94	8
HCLS1	V2LHS_37693	9.01079	2.22486e-34	8
HCLS1	V3LHS_358082	0.525345	0.0048034	2
HDAC4	V3LHS_340831	1.90624	8.18315e-40	9
HDAC4	V2LHS_71331	8.30121	1.02294e-21	8
HDAC4	V3LHS_340835	0.85802	0.00290365	5
HDAC8	V3LHS_355335	9.32764	1.06469e-35	8
HDAC8	V3LHS_355330	0.853649	0.00167809	6
HDHD1A	V2LHS_240397	8.64171	2.5555e-21	8
HDHD1A	V2LHS_28732	0.629286	0.00235126	3
HELT	V3LHS_395167	9.92831	1.01217e-49	8
HELT	V3LHS_395169	9.00065	1.07648e-30	8
HERPUD1	V2LHS_78872	7.45503	6.31592e-15	8
HERPUD1	V2LHS_78871	0.730461	0.000383451	9
HES1	V2LHS_249972	8.14309	1.67801e-20	8
HES1	V3LHS_383231	2.69704	2.53782e-07	8
HEXB	V2LHS_93460	9.64583	7.39519e-35	8
HEXB	V3LHS_329080	8.96598	9.25002e-31	8
HEXB	V2LHS_229938	8.42965	4.03268e-22	8
HEXB	V3LHS_329084	0.756857	0.00882878	2
HEXDC	V3LHS_353080	9.76502	5.74364e-46	8
HEXDC	V3LHS_353078	0.602002	1.85105e-05	2
HEXIM1	V2LHS_196362	8.25903	5.32913e-55	8
HEXIM1	V3LHS_408271	0.891627	2.42757e-06	9
HEXIM1	V3LHS_358426	0.654196	1.12871e-05	9
HGD	V3LHS_311606	8.90992	3.77013e-33	8
HGD	V2LHS_82515	1.87052	8.29312e-19	5
HINT3	V3LHS_301521	2.21284	3.72877e-12	1
HINT3	V2LHS_62712	2.58279	1.15121e-09	8
HIPK3	V3LHS_636459	10.8759	4.31199e-78	8
HIPK3	V3LHS_636452	0.880295	5.5289e-07	9
HIST1H1C	V2LHS_38060	8.82706	7.70198e-28	8
HIST1H1C	V3LHS_361229	8.73983	4.41259e-23	8
HIST1H1C	V3LHS_361230	0.604931	0.0222909	6
HIST1H2BL	V3LHS_354767	8.01385	3.21547e-62	8
HIST1H2BL	V3LHS_354766	10.363	2.27726e-57	8
HIST1H3E	V3LHS_300825	10.2161	1.58928e-63	8
HIST1H3E	V3LHS_300822	7.88134	9.87315e-19	8
HIST1H4A	V3LHS_379842	9.99541	2.37869e-59	8
HIST1H4A	V3LHS_379845	8.63989	8.17844e-26	8
HIST1H4A	V3LHS_379847	0.483005	0.00158304	9
HIST1H4E	V3LHS_301539	10.1065	8.87063e-128	8
HIST1H4E	V3LHS_301537	9.26721	2.07941e-34	8
HIST2H2BE	V2LHS_189474	9.25328	3.44262e-37	8
HIST2H2BE	V2LHS_190986	0.589078	0.000494622	9
HIST2H2BE	V3LHS_412385	0.777619	0.000772276	6
HIST2H2BE	V3LHS_412386	0.768181	0.00198744	2
HK3	V3LHS_300066	1.47708	0.00739358	10
HK3	V3LHS_300068	0.549036	0.0082097	1
HLA-DMA	V3LHS_385664	8.6131	1.22705e-23	8
HLA-DMA	V3LHS_385659	7.83087	4.2482e-17	8
HLA-E	V3LHS_390558	9.18509	1.07043e-35	8
HLA-E	V3LHS_390559	0.614398	0.00382097	9
HLCS	V2LHS_229619	9.41491	1.59752e-43	8
HLCS	V3LHS_371746	0.830525	1.20756e-07	9
HMGA1	V2LHS_195590	9.32365	9.14181e-39	8
HMGA1	V3LHS_382204	1.25136	9.40004e-15	9
HMGCR	V2LHS_130979	1.20323	2.73811e-06	9
HMGCR	V3LHS_315498	0.400573	0.027228	7
HMGN4	V2LHS_5750	3.88862	6.65666e-55	8
HMGN4	V2LHS_281883	9.44291	1.73735e-42	8
HMGN4	V3LHS_381025	9.22352	1.65074e-30	8
HMMR	V3LHS_336433	10.8979	1.29073e-90	8
HMMR	V3LHS_336434	9.62336	1.3644e-42	8
HMOX2	V3LHS_325615	8.8128	2.25443e-31	8
HMOX2	V3LHS_325617	1.07875	1.6335e-10	9
HNF4A	V3LHS_377099	10.4915	7.88257e-73	8
HNF4A	V2LHS_239321	8.77948	2.78581e-22	8
HNF4A	V3LHS_377096	7.78765	1.68746e-14	8
HNRNPUL1	V3LHS_396055	1.23215	0.000200099	1
HNRNPUL1	V2LHS_197446	0.964933	0.000630159	7
HNRNPUL1	V3LHS_392307	0.572584	0.0145808	6
HNRNPUL1	V3LHS_307286	0.546974	0.016815	1
HNT	V2LHS_134813	8.58059	1.26984e-25	8
HNT	V3LHS_377386	7.29948	5.4121e-13	8
HOOK3	V3LHS_387124	8.57743	7.92908e-23	8
HOOK3	V3LHS_387119	6.20118	7.91914e-19	8
HOPX	V3LHS_402083	2.93521	3.2259e-07	3
HOPX	V2LHS_159020	0.588561	0.0121797	1
HOXA10	V3LHS_300885	10.3528	3.71176e-66	8
HOXA10	V2LHS_192251	10.348	1.20564e-57	8
HOXA3	V3LHS_321519	10.9349	6.57843e-82	8
HOXA3	V2LHS_116604	1.97767	3.02022e-05	7
HOXC11	V2LHS_196528	9.18285	1.79276e-34	8
HOXC11	V2LHS_253278	1.37728	1.7749e-09	5
HOXC11	V3LHS_302512	0.969993	0.0166799	6
HOXC12	V3LHS_378081	11.0739	1.92069e-83	8
HOXC12	V3LHS_378079	8.77776	1.72546e-27	8
HOXC12	V3LHS_378080	0.413556	0.0394633	7
HOXD11	V2LHS_65763	8.93538	1.82001e-28	8
HOXD11	V3LHS_343379	4.4342	1.18285e-15	8
HPCAL1	V3LHS_341877	1.44485	4.6994e-08	5
HPCAL1	V3LHS_405841	0.447485	0.0373233	9
HPSE2	V2LHS_80723	3.90809	9.09674e-53	8
HPSE2	V3LHS_342672	9.59399	2.36716e-48	8
HPSE2	V3LHS_342668	9.23414	3.49189e-39	8
HPSE2	V3LHS_342671	8.45359	2.52044e-25	8
HRASLS2	V3LHS_316198	10.5197	4.09727e-75	8
HRASLS2	V3LHS_316200	9.20584	1.57503e-34	8
HRC	V3LHS_392153	10.9837	4.93719e-91	8
HRC	V3LHS_392151	9.80868	2.49645e-52	8
HRC	V3LHS_392148	9.07864	6.55187e-34	8
HRH1	V3LHS_358337	1.02375	3.84476e-10	9
HRH1	V2LHS_130990	1.04929	1.08444e-05	6
HRH1	V2LHS_234302	0.613685	0.0480744	5
HS3ST3B1	V3LHS_393403	1.85844	5.96641e-18	5
HS3ST3B1	V2LHS_193484	1.87886	3.23583e-12	5
HS3ST3B1	V3LHS_393402	0.616803	0.00127539	9
HS3ST3B1	V3LHS_393406	0.569108	0.0196923	1
HS3ST4	V3LHS_370595	8.65076	2.67166e-27	8
HS3ST4	V2LHS_48331	8.50054	3.00228e-25	8
HS3ST4	V3LHS_410012	7.81296	1.1695e-15	8
HSBP1	V2LHS_236051	5.21496	4.50057e-50	8
HSBP1	V3LHS_368661	8.0466	2.833e-17	8
HSD17B14	V2LHS_115086	8.12521	3.12217e-19	8
HSD17B14	V3LHS_323111	1.655	5.02169e-06	6
HSPA5	V2LHS_37436	9.43456	1.62965e-43	8
HSPA5	V3LHS_385988	0.83524	3.65766e-05	9
HSPA5	V2LHS_37438	0.876091	0.0134672	7
HSPA6	V2LHS_133203	11.0196	5.23964e-79	8
HSPA6	V3LHS_397100	8.14063	6.59552e-18	8
HSPA8	V3LHS_387716	9.7527	5.12006e-40	8
HSPA8	V2LHS_196465	0.70415	0.000216888	5
HSPB7	V2LHS_12760	8.57272	1.82213e-25	8
HSPB7	V3LHS_378782	0.571736	0.0140894	1
HSPBP1	V3LHS_309421	10.3495	1.1166e-58	8
HSPBP1	V3LHS_309425	8.21065	9.94111e-51	8
HSPBP1	V3LHS_309422	0.669698	0.0293577	7
HTN3	V3LHS_303298	11.2995	1.28677e-109	8
HTN3	V3LHS_303301	9.14766	8.64193e-36	8
HTN3	V3LHS_400155	0.97601	1.50429e-05	9
HTR1B	V3LHS_339692	0.698122	6.42252e-06	9
HTR1B	V3LHS_637935	1.88574	0.00147268	6
HVCN1	V2LHS_138791	9.49307	1.50737e-45	8
HVCN1	V3LHS_413076	0.989378	1.60299e-05	6
ICA1L	V2LHS_68768	10.1394	1.21698e-61	8
ICA1L	V3LHS_348967	4.10601	1.21467e-37	8
ICA1L	V3LHS_348965	0.616063	0.0162831	9
ICAM1	V2LHS_77362	10.4251	3.73296e-61	8
ICAM1	V3LHS_375359	0.344619	0.0416271	6
IDE	V3LHS_312520	9.00226	4.33094e-34	8
IDE	V2LHS_61716	8.69683	1.9512e-20	8
IDE	V3LHS_312521	0.450002	0.0395211	6
IDH3B	V2LHS_77054	8.83981	1.75597e-81	8
IDH3B	V3LHS_397924	9.33106	9.02747e-29	8
IDUA	V3LHS_322443	8.95608	2.38842e-72	8
IDUA	V3LHS_322445	0.7933	0.00123471	1
IDUA	V3LHS_322446	0.590392	0.0260462	7
IER3IP1	V2LHS_97544	8.78198	2.08428e-26	8
IER3IP1	V2LHS_270031	1.03688	5.50176e-10	6
IER5L	V3LHS_348743	6.68114	3.31204e-21	8
IER5L	V3LHS_348744	1.35955	2.4114e-13	9
IFI16	V3LHS_381744	9.42206	6.06057e-179	8
IFI16	V3LHS_381742	10.9465	2.94699e-88	8
IFI16	V3LHS_381746	1.59068	7.41581e-22	9
IFNA6	V3LHS_382252	10.3609	1.12616e-166	8
IFNA6	V3LHS_382255	0.638094	0.0234768	9
IFT20	V3LHS_307230	9.58186	5.00992e-42	8
IFT20	V2LHS_47511	8.71427	1.71332e-28	8
IFT80	V2LHS_161085	1.30937	3.88239e-05	2
IFT80	V2LHS_161088	1.38296	0.0348137	1
IGF2BP1	V3LHS_638331	10.5494	2.2763e-61	8
IGF2BP1	V3LHS_638330	9.42192	8.3935e-40	8
IGF2BP1	V2LHS_250332	8.76035	1.28536e-24	8
IGFBP5	V3LHS_384219	8.97669	1.46075e-29	8
IGFBP5	V2LHS_228043	0.888317	0.0258402	6
IGFL3	V3LHS_390474	10.9509	1.74192e-98	8
IGFL3	V3LHS_390472	0.850738	8.89376e-05	9
IL10RA	V3LHS_344309	7.3564	8.04371e-142	8
IL10RA	V2LHS_132312	9.81262	7.45678e-52	8
IL17A	V2LHS_133353	9.91844	1.25727e-55	8
IL17A	V2LHS_274144	0.589258	0.000817834	1
IL17D	V3LHS_408094	12.9238	1.44307e-190	8
IL17D	V3LHS_408089	9.66434	7.78284e-46	8
IL17D	V3LHS_408090	1.00398	0.00177761	6
IL17REL	V3LHS_389771	8.92645	2.44607e-24	8
IL17REL	V3LHS_389773	5.75362	4.88636e-17	8
IL23R	V2LHS_49574	9.36317	7.59015e-39	8
IL23R	V3LHS_338534	8.19872	2.80737e-21	8
IL28A	V3LHS_320607	8.45062	2.10166e-23	8
IL28A	V3LHS_320609	8.31403	4.07142e-22	8
IL29	V3LHS_393522	9.99056	1.52112e-59	8
IL29	V3LHS_393524	9.94585	1.44531e-53	8
IL3RA	V3LHS_350030	9.98125	7.96477e-59	8
IL3RA	V2LHS_133311	8.77873	1.63458e-30	8
IL3RA	V3LHS_350031	1.60883	0.000465256	9
IL5RA	V3LHS_324087	10.7476	1.41265e-79	8
IL5RA	V3LHS_324088	8.22608	3.07708e-21	8
IL7	V3LHS_357961	9.93726	6.7984e-52	8
IL7	V2LHS_131098	8.71055	3.22279e-26	8
IL7	V3LHS_408185	8.55317	1.21646e-24	8
IL7	V3LHS_357960	0.684987	0.0153827	5
IL8	V2LHS_111543	1.77462	1.23002e-14	5
IL8	V2LHS_111546	7.4944	3.12385e-14	8
IMMP2L	V3LHS_314774	7.39071	1.19564e-35	8
IMMP2L	V3LHS_401821	8.17451	6.08086e-21	8
IMMP2L	V3LHS_314777	0.403147	0.0169534	9
IMPACT	V2LHS_175606	10.0248	1.52884e-62	8
IMPACT	V3LHS_346206	10.0142	1.19534e-51	8
INADL	V3LHS_398121	9.75692	1.33952e-49	8
INADL	V3LHS_398120	0.665371	0.000357487	6
INADL	V3LHS_398123	0.647825	0.0019477	2
ING3	V2LHS_176545	1.05555	1.73124e-13	9
ING3	V3LHS_368133	0.98291	6.68364e-08	9
INHBB	V3LHS_372983	10.4072	4.89685e-67	8
INHBB	V3LHS_372984	0.626737	0.00375802	1
INHBE	V3LHS_409731	6.97769	3.80769e-35	8
INHBE	V3LHS_368702	0.930794	0.00434144	5
INHBE	V3LHS_409732	1.12296	0.0182163	2
INPP5D	V2LHS_123839	8.98575	1.19862e-30	8
INPP5D	V2LHS_63332	0.349217	0.0445546	7
INSIG2	V3LHS_339576	13.6157	6.18898e-249	8
INSIG2	V3LHS_339579	7.74717	1.1519e-13	8
INSIG2	V2LHS_268104	0.906363	0.0058802	9
INSM1	V2LHS_133383	8.35933	1.92579e-21	8
INSM1	V3LHS_311224	1.06827	0.00963161	5
INTS7	V3LHS_383165	1.76535	0.000921581	9
INTS7	V2LHS_96521	0.483356	0.0439519	2
IQWD1	V3LHS_315573	9.76437	1.11191e-51	8
IQWD1	V2LHS_221644	8.63205	7.58052e-27	8
IRF1	V3LHS_386028	9.49201	1.15441e-44	8
IRF1	V2LHS_133391	6.43679	2.71801e-19	8
ITGB1BP3	V3LHS_330462	10.1422	7.20137e-67	8
ITGB1BP3	V3LHS_405097	0.890786	7.21702e-08	9
ITGB1BP3	V2LHS_197834	0.487257	0.0263177	6
JAG2	V3LHS_331506	7.99788	2.28892e-44	8
JAG2	V3LHS_331504	0.958308	0.02795	2
JMJD2B	V2LHS_161182	8.39326	1.41684e-59	8
JMJD2B	V3LHS_316478	9.76197	4.89266e-49	8
JMJD2B	V2LHS_161184	1.52136	1.24701e-18	9
JOSD1	V3LHS_340618	1.38924	7.27936e-06	9
JOSD1	V3LHS_638055	0.372696	0.0242061	10
JOSD1	V2LHS_95816	0.812666	0.0276511	9
JOSD2	V3LHS_642295	9.75204	1.35378e-52	8
JOSD2	V3LHS_642299	0.756863	0.00680213	5
JRKL	V2LHS_23650	10.9686	8.37207e-98	8
JRKL	V2LHS_23648	1.43259	0.000888026	3
JUNB	V3LHS_645619	2.41691	8.48674e-08	2
JUNB	V3LHS_358423	1.11	5.95619e-06	9
JUNB	V3LHS_358425	0.680631	0.0168524	1
KBTBD11	V2LHS_95764	8.96205	3.06904e-33	8
KBTBD11	V2LHS_95761	8.89747	1.37638e-29	8
KBTBD11	V2LHS_95765	8.02967	2.11276e-16	8
KBTBD11	V3LHS_380817	0.98391	0.0104712	6
KCNC2	V2LHS_255175	8.57569	1.84715e-24	8
KCNC2	V3LHS_405957	1.22404	4.14621e-13	9
KCNG4	V3LHS_312577	10.4843	2.35008e-79	8
KCNG4	V3LHS_312578	10.7733	7.49427e-78	8
KCNG4	V2LHS_118560	0.552113	0.00139627	9
KCNH4	V3LHS_311125	7.7291	1.05732e-50	8
KCNH4	V3LHS_311124	9.22332	3.31035e-37	8
KCNH4	V3LHS_311121	8.83671	6.87373e-27	8
KCNH4	V3LHS_311120	8.53089	5.15512e-22	8
KCNIP2	V2LHS_85403	1.24065	9.52763e-10	9
KCNIP2	V3LHS_346362	0.675255	0.014571	1
KCNJ1	V2LHS_77003	9.62575	9.91646e-43	8
KCNJ1	V3LHS_409763	9.25951	1.31609e-29	8
KCNMA1	V3LHS_413017	9.33199	4.04177e-38	8
KCNMA1	V3LHS_354578	8.91066	2.523e-30	8
KCNMA1	V2LHS_133677	8.63105	2.7142e-27	8
KCNMA1	V3LHS_354579	9.05455	2.70894e-25	8
KCNMA1	V2LHS_206265	1.93785	1.16694e-08	6
KCNQ1	V2LHS_257021	10.1269	1.30588e-56	8
KCNQ1	V3LHS_374361	8.33275	7.5816e-23	8
KCNQ1	V2LHS_77022	7.66182	9.56469e-17	8
KCNRG	V2LHS_178733	8.61221	4.11155e-19	8
KCNRG	V3LHS_351709	1.26601	0.0207973	2
KCNRG	V3LHS_351710	1.04815	0.0346669	1
KCNV2	V3LHS_315658	11.3833	9.2834e-101	8
KCNV2	V3LHS_315657	10.2489	5.35378e-67	8
KCNV2	V3LHS_315653	8.47712	2.666e-20	8
KCNV2	V3LHS_315654	7.54075	7.05227e-16	8
KIAA0100	V3LHS_329817	9.59526	2.05272e-45	8
KIAA0100	V3LHS_329814	1.4699	8.52876e-08	5
[truncated: 2,491 more rows]
