# Supplementary material for: Prion protein promotes copper toxicity in Wilson disease
Source: Nat Commun. 2025 Feb 8;16:1468. doi: 10.1038/s41467-025-56740-x (PMC11807206; doi:10.1038/s41467-025-56740-x)
Supplement: Supplementary file 5 — Supplementary Data 3 [file 41467_2025_56740_MOESM5_ESM.xlsx]

## Sheet: transition metal transport
SUPPLEMENTARY DATASET 3. List of the hit genes that belong to "transition metal transport/homeostasis" gene ontology (GO) categories
Entrez.Gene.ID	Gene Name	Metal specificity
351	amyloid beta precursor protein (APP)	Cu, Zn
53940	ferritin heavy chain like 17 (FTHL17)	Fe
23479	iron-sulfur cluster assembly enzyme (ISCU)	Fe
93380	membrane magnesium transporter 1 (MMGT1)	Mg
5818	nectin cell adhesion molecule 1 (NECTIN1)	Fe
4682	NUBP iron-sulfur cluster assembly factor 1, cytosolic (NUBP1)	Fe
5621	prion protein (PRNP)	Cu
4891	solute carrier family 11 member 2 (SLC11A2)	Fe, Cu
51312	solute carrier family 25 member 37 (SLC25A37)	Fe, Cu
169026	solute carrier family 30 member 8 (SLC30A8)	Zn
10463	solute carrier family 30 member 9 (SLC30A9)	Zn
29985	solute carrier family 39 member 3 (SLC39A3)	Zn
64116	solute carrier family 39 member 8 (SLC39A8)	Zn
26872	STEAP family member 1 (STEAP1)	Fe, Cu
7036	transferrin receptor 2 (TFR2)	Fe
57113	transient receptor potential cation channel subfamily C member 7 (TRPC7)	Mg
