# Supplementary material for: Prion protein promotes copper toxicity in Wilson disease
Source: Nat Commun. 2025 Feb 8;16:1468. doi: 10.1038/s41467-025-56740-x (PMC11807206; doi:10.1038/s41467-025-56740-x)
Supplement: Supplementary file 6 — Supplementary Data 4 [file 41467_2025_56740_MOESM6_ESM.xlsx]

## Sheet: Sheet1
SUPPLEMENTARY DATASET 4. List of the siRNAs used in the study
Target gene	Sense (5' - 3')	Antisense (5' - 3')
Human
APP	GAACGGCUACGAAAAUCCA	UGGAUUUUCGUAGCCGUUC
APP	GACUGAACAUGCACAUGAA	UUCAUGUGCAUGUUCAGUC
FTHL17	CACGAUAUCAGGAAGCCAGA	UCUGGCUUCCUGAUAUCGUG
FTHL17	UCUUCCGCUACUUCCUGCGC	GCGCAGGAAGUAGCGGAAGA
ISCU	UUUCCUUUCACCCAUUCAG	CUGAAUGGGUGAAAGGAAA
ISCU	AAUUUCAUUACGUCACCAC	GUGGUGACGUAAUGAAAUU
MMGT1	GCGCAGCAUCGUUCUUAUA	UAUAAGAACGAUGCUGCGC
MMGT1	GCCUUUGCAGUUACCUGUU	AACAGGUAACUGCAAAGGC
MTF1	GCUUUCACCUGAUAGAUCA	CCACCUUAAAACUCACGUU
NECTIN1	UUUCCUUUCACCCAUUCAG	CUGAAUGGGUGAAAGGAAA
NECTIN1	AAUUUCAUUACGUCACCAC	GUGGUGACGUAAUGAAAUU
NUBP	GCUCAUAGGUAAGAAUUGU	ACAAUUCUUACCUAUGAGC
NUBP	CGGACACGGCUAUAGAGGA	UCCUCUAUAGCCGUGUCCG
PRNP	CCAUGGAUGAGUACAGCAA	UUGCUGUACUCAUCCAUGG
PRNP	GCGUCAAUAUCACAAUCAA	UUGAUUGUGAUAUUGACGC
SLC11A2 (DMT1)	GGAUUUAAGUUGCUCUGGA	UCCAGAGCAACUUAAAUCC
SLC11A2 (DMT1)	GGAGGAAUCUUGGUCCUUA	UAAGGACCAAGAUUCCUCC
SLC1A1	GGAAGAUCAUAGAAGUUGA	UCAACUUCUAUGAUCUUCC
SLC1A1	GCAGUAGACAAGUCUGACA	UGUCAGACUUGUCUACUGC
SLC25A37	GGUGGACUCGGUGAAGACA	UGUCUUCACCGAGUCCACC
SLC25A37	GUAUCUACGGAGCCCUCAA	UUGAGGGCUCCGUAGAUAC
SLC30A8	AGCUCAUGUUGCUACAGCA	UGCUGUAGCAACAUGAGCU
SLC30A8	UGCUGUAGCAACAUGAGCUGA	UCAGCUCAUGUUGCUACAGCA
SLC30A9	GGAAAGUCGUGAUCCUAGU	ACUAGGAUCACGACUUUCC
SLC30A9	ACUAGGAUCACGACUUUCCA	UGGAAAGUCGUGAUCCUAGU
SLC31A1 (CTR1)	UCAUCUUCAUGACCUACAA	UUGUAGGUCAUGAAGAUGA
SLC31A1 (CTR1)	UUGUAGGUCAUGAAGAUGAGC	GCUCAUCUUCAUGACCUACAA
SLC39A3	CUCUCUCUGCAACACCUUU	AAAGGUGUUGCAGAGAGAG
SLC39A3	AAAGGUGUUGCAGAGAGAGAG	CUCUCUCUCUGCAACACCUUU
SLC39A8	GGGACUCAGUACUUCCAUA	UAUGGAAGUACUGAGUCCC
SLC39A8	UAUGGAAGUACUGAGUCCCTG	CAGGGACUCAGUACUUCCAUA
STEAP1	GCUAGGAAUUGUUUCCCUU	AAGGGAAACAAUUCCUAGC
STEAP1	GAUUAGACAUGGUUGGGAA	UUCCCAACCAUGUCUAAUC
STEAP2	CCAAAUCCUUGACCAUUCGACUUAU	CGGCAGGUUUAUAUAUGCAGCAACA
STEAP3	GCUUCUAUGCCUACAACUU	GCCAGAACAAGUUCUUCAA
TFR2	GGCAGACUCUCUAUGAACA	UGUUCAUAGAGAGUCUGCC
TFR2	GGCUAGUGGUCAACAAUCA	UGAUUGUUGACCACUAGCC
TRPC7	CCUGUACUCUUACUACCGA	UCGGUAGUAAGAGUACAGG
TRPC7	CAAUCUUCUUGGGAUUAUU	AAUAAUCCCAAGAAGAUUG

## Sheet: Sheet2
APP	GAACGGCUACGAAAAUCCA	UGGAUUUUCGUAGCCGUUC
APP	GACUGAACAUGCACAUGAA	UUCAUGUGCAUGUUCAGUC
FTHL17	CACGAUAUCAGGAAGCCAGA	UCUGGCUUCCUGAUAUCGUG
FTHL17	UCUUCCGCUACUUCCUGCGC	GCGCAGGAAGUAGCGGAAGA
ISCU	UUUCCUUUCACCCAUUCAG	CUGAAUGGGUGAAAGGAAA
ISCU	AAUUUCAUUACGUCACCAC	GUGGUGACGUAAUGAAAUU
MMGT1	GCGCAGCAUCGUUCUUAUA	UAUAAGAACGAUGCUGCGC
MMGT1	GCCUUUGCAGUUACCUGUU	AACAGGUAACUGCAAAGGC
MTF1	GCUUUCACCUGAUAGAUCA	CCACCUUAAAACUCACGUU
NECTIN1	UUUCCUUUCACCCAUUCAG	CUGAAUGGGUGAAAGGAAA
NECTIN1	AAUUUCAUUACGUCACCAC	GUGGUGACGUAAUGAAAUU
NUBP	GCUCAUAGGUAAGAAUUGU	ACAAUUCUUACCUAUGAGC
NUBP	CGGACACGGCUAUAGAGGA	UCCUCUAUAGCCGUGUCCG
PRNP	CCAUGGAUGAGUACAGCAA	UUGCUGUACUCAUCCAUGG
PRNP	GCGUCAAUAUCACAAUCAA	UUGAUUGUGAUAUUGACGC
SLC11A2 (DMT1)	GGAUUUAAGUUGCUCUGGA	UCCAGAGCAACUUAAAUCC
SLC11A2 (DMT1)	GGAGGAAUCUUGGUCCUUA	UAAGGACCAAGAUUCCUCC
SLC1A1	GGAAGAUCAUAGAAGUUGA	UCAACUUCUAUGAUCUUCC
SLC1A1	GCAGUAGACAAGUCUGACA	UGUCAGACUUGUCUACUGC
SLC25A37	GGUGGACUCGGUGAAGACA	UGUCUUCACCGAGUCCACC
SLC25A37	GUAUCUACGGAGCCCUCAA	UUGAGGGCUCCGUAGAUAC
SLC30A8	AGCUCAUGUUGCUACAGCA	UGCUGUAGCAACAUGAGCU
SLC30A8	UGCUGUAGCAACAUGAGCUGA	UCAGCUCAUGUUGCUACAGCA
SLC30A9	GGAAAGUCGUGAUCCUAGU	ACUAGGAUCACGACUUUCC
SLC30A9	ACUAGGAUCACGACUUUCCA	UGGAAAGUCGUGAUCCUAGU
SLC31A1 (CTR1)	UCAUCUUCAUGACCUACAA	UUGUAGGUCAUGAAGAUGA
SLC31A1 (CTR1)	UUGUAGGUCAUGAAGAUGAGC	GCUCAUCUUCAUGACCUACAA
SLC39A3	CUCUCUCUGCAACACCUUU	AAAGGUGUUGCAGAGAGAG
SLC39A3	AAAGGUGUUGCAGAGAGAGAG	CUCUCUCUCUGCAACACCUUU
SLC39A8	GGGACUCAGUACUUCCAUA	UAUGGAAGUACUGAGUCCC
SLC39A8	UAUGGAAGUACUGAGUCCCTG	CAGGGACUCAGUACUUCCAUA
STEAP1	GCUAGGAAUUGUUUCCCUU	AAGGGAAACAAUUCCUAGC
STEAP1	GAUUAGACAUGGUUGGGAA	UUCCCAACCAUGUCUAAUC
STEAP2	CCAAAUCCUUGACCAUUCGACUUAU	CGGCAGGUUUAUAUAUGCAGCAACA
STEAP3	GCUUCUAUGCCUACAACUU	GCCAGAACAAGUUCUUCAA
TFR2	GGCAGACUCUCUAUGAACA	UGUUCAUAGAGAGUCUGCC
TFR2	GGCUAGUGGUCAACAAUCA	UGAUUGUUGACCACUAGCC
TRPC7	CCUGUACUCUUACUACCGA	UCGGUAGUAAGAGUACAGG
TRPC7	CAAUCUUCUUGGGAUUAUU	AAUAAUCCCAAGAAGAUUG
