# Supplementary material for: Prion protein promotes copper toxicity in Wilson disease
Source: Nat Commun. 2025 Feb 8;16:1468. doi: 10.1038/s41467-025-56740-x (PMC11807206; doi:10.1038/s41467-025-56740-x)
Supplement: Supplementary file 7 — Supplementary Data 5 [file 41467_2025_56740_MOESM7_ESM.xlsx]

## Sheet: Sheet1
SUPPLEMENTARY DATASET 5. List of primers used in the study
Human Primers Real-Time
Genes	Forward	Reverse
SLC11A2 (DMT1)	CTCCACCATGACAGGAACCT	TTCAGGAATCCCTCCATGAC
STEAP1	GTCTTACCCAATGAGGCGAT	CCAAACATCATGCTCAATCC
MT1X	GCTTCTCCTTGCCTCGAAAT	GCAGCAGCTCTTCTTGCAG
TFR2	GTGGACCGACACGCACTAC	TGTAGGGGCAGTAGACGTCAG
PRNP	ACAACTTTGTGCACGACTGC	ACGCGCTCCATCATCTTAAC
SLC31A1 (CTR1)	TGCGTAAGTCACAAGTCAGCA	AGGTGAGGAAAGCTCAGCATC
MTF1	AATGTCCCAGGGTTATGTGC	GGACAGCCCTCAAAGGTACA
STEAP2	GGTCACTGTAGGTGTGATTGG	ACCACATGATAGCCGCATCTAA
STEAP3	TGCAAACTCGCTCAACTGGAGG	AGGCAGGTAGAACTTGTAGCGG
Murine primers Real-Time
Genes	Forward	Reverse
PrP	TACGACGGGAGAAGATCCAG	ATCCCACGATCAGGAAGATG
Dmt1	CTGCTGAGCGAAGATACC	GTAAACCATAGAAACACACTGG
Ctr1	CATGATGATGATGCCTATGACC	CAGCATCTGCTGCCCAAC
Steap1	CAAACCCAGAACAACTTTGGA	TCGTCTCTCCCGAGTCCTTA
Atp7a	CAGCGCATTAAAGTGTCCCT	CTGAAGATTTGACCGGTGTG
Mt1	ACTTGCACCAGCTCCTGC	CGTCACATCAGGCACAGC
Mt2	TCTCGTCGATCTTCAACC	TGTCGGAAGCCTCTTTGC
Murine primers Genotyping
Gene	Forward	Reverse WT specific	Reverse KO specific
Atp7b	ATGGCTGTCTGCAGGAACA	GGCATTGTGAACATCAAGGTG	TCGAGATCCACTAGTTCTAGC
Prnp	CCTTCAGCCTAAATACTGGGCAC	TCATGGCGCTCCCCAGCATGT	GTGAGATGACAGGAGATCCTGCC
