# Supplementary material for: Prion protein promotes copper toxicity in Wilson disease
Source: Nat Commun. 2025 Feb 8;16:1468. doi: 10.1038/s41467-025-56740-x (PMC11807206; doi:10.1038/s41467-025-56740-x)
Supplement: Supplementary file 10 — Source Data file [file 41467_2025_56740_MOESM10_ESM.xlsx]

## Sheet: Figure 1d
	The data show the values of the chromogenic MTT signal normalized to siControl for each treatment
	Treaatment	siControl	siAPP	siFTHL17	siISCU	siMMGT1	siNECTIN1	siNUBP1	siPRNP	siSLC1A1	siSLC11A2	siSLC25A37	siSLC30A8	siSLC30A9	siSLC39A3	siSLC39A8	siSTEAP1	siTFR2	siTRCP7
	experiment 1	1.14313	1.06852	2.03288	1.08105	3.16248	2.10953	1.59694	3.01161	1.02519	1.52136	1.91007	1.12958	0.836237	0.755268	1.08578	2.61509	1.84666	0.719429
	experiment 2	1.08317	1.62336	2.09671	1.62979	2.21663	2.85542	1.92881	2.84333	1.5115	2.29683	2.14369	0.856147	0.914551	1.21453	1.20657	2.82012	2.57284	0.584038
	experiment 3	0.773694	0.772524	2.17408	1.1632	2.23017	2.50712	3.56517	2.59961	1.8368	2.14239	1.89016	0.842874	0.767214	0.710138	1.13091	2.10251	1.60022	0.727393
	average	1	1.1548	2.10123	1.29135	2.53643	2.49069	2.36364	2.81818	1.45783	1.98686	1.98131	0.942868	0.839334	0.893313	1.14109	2.51257	2.00657	0.676954
	SD	0.198266	0.431931	0.0707077	0.295965	0.542215	0.373218	1.05371	0.207144	0.408458	0.410463	0.140977	0.161836	0.0737173	0.279099	0.0610345	0.369621	0.505645	0.0805654
	P value Vs siControl		0.9999	0.0181	0.9893	0.0004	0.0006	0.002	0.0001	0.785	0.0438	0.0456	0.9999	0.9999	0.9999	0.9999	0.0005	0.0378	0.9746
	One way ANOVA followed by Dunnett’s post hoc test
	Calculated in Graphpad Prism

## Sheet: Figure 1e
	The data show the values representing the proportion of live cells normalized to siControl for each treatment
	Treaatment	siControl	siFTHL17	siNECTIN1	siSLC11A2	siNUBP1	siTFR2	siSLC25A37	siSTEAP1	siMMGT1	siPRNP
	experiment 1	1.81579	1.02635	3.11845	11.6447	1.02635	34.421	11.7631	5.68421	7.20921	11.0526
	experiment 2	0.749963	3.23683	4.53948	12.1184	3.23683	46.8552	11.9605	14.8421	14.4473	15.8289
	experiment 3	0.434244	2.4079	1.5	15.1842	2.4079	31.1446	15.019	18.4342	18.671	22.3421
	Average	1	2.22369	3.05264	12.9824	2.22369	37.4736	12.9142	12.9868	13.4425	16.4079
	SD	0.723919	1.11669	1.52081	1.92144	1.11669	8.28821	1.8255	6.57433	5.79658	5.66695
	P value Vs siControl		0.9999	0.9958	0.0205	0.9999	0.0001	0.0214	0.0204	0.0155	0.0024
	One way ANOVA followed by Dunnett’s post hoc test
	Calculated in Graphpad Prism

## Sheet: Figure 2b
	The data show cell viability in dose response to CuCl2 evaluated by Live/Dead assay. Each individual value represents the % of live cells in the microscopy view field
	CuCl2 concentration (mM)	siControl								siPRNP
		Field 1	Field 2	Field 3	Field 4	Field 5	Average	SD		Field 1	Field 2	Field 3	Field 4	Field 5	Average	SD
	0	0.91	0.9	0.88	0.88	0.85	0.884	0.0230217		0.91	0.91	0.91	0.87	0.88	0.896	0.0194936
	0.25	0.72	0.51	0.5	0.57	0.66	0.592	0.0957601		0.78	0.81	0.76	0.72	0.76	0.766	0.0328634
	0.5	0.25	0.34	0.34	0.26	0.23	0.284	0.0522494		0.68	0.64	0.48	0.54	0.57	0.582	0.0794984
	0.75	0.08	0.08	0.11	0.03	0.06	0.072	0.0294958		0.12	0.41	0.3	0.34	0.25	0.284	0.108766
	1	0.02	0	0.01	0.01	0.01	0.01	0.00707107		0.09	0.04	0.06	0.04	0.03	0.052	0.0238747
	P value siPRNP vs siControl (column factor)	3.68e-11
	Two way ANOVA
	Calculated in Graphpad Prism

## Sheet: Figure 2c
	The data show cell viability in dose response to CuCl2 evaluated by MTT assay. Viability is expressed as values of MMT signal normalized to average of untreated siControl (0 mM) for each treatment
		siControl						siPRNP
	CuCl2 concentration (mM)	Experiment 1	Experiment 2	Experiment 3	Average	SD		Experiment 1	Experiment 2	Experiment 3	Average	SD
	0	0.804692	1.35243	0.842881	1	0.305808		0.99509	0.983088	0.824877	0.0084867	0.0949976
	0.25	0.487179	0.471904	0.543372	0.500818	0.0376357		0.627387	0.582106	0.636116	0.0320185	0.0289932
	0.5	0.258592	0.225314	0.312602	0.265503	0.0440524		0.546645	0.591926	0.623568	0.0320185	0.0386625
	0.75	0.130933	0.198036	0.163666	0.164212	0.0335548		0.394981	0.334424	0.472995	0.0428203	0.0694685
	1	0.072013	0.06874	0.078014	0.0729223	0.0047034		0.198036	0.244954	0.220404	0.033176	0.0234675
	P value siPRNP vs siControl (column factor)	0.001
	Two way ANOVA
	Calculated in Graphpad Prism

## Sheet: Figure 2e
		The data show the values of the CF4 signal normalized to WT+siControl for each treatment. Individual values represent mean CF4 fluorescence per cell
	Treatment	WT+siControl	WT+siControl+Cu	KO+siControl	KO+siControl+Cu	KO+siPRNP	KO+siPRNP+Cu			WT+siControl	WT+siControl+Cu	KO+siControl	KO+siControl+Cu	KO+siPRNP	KO+siPRNP+Cu
		0.115885	1.31969	1.62679	4.44221	1.24228	1.89923		Average	1	1.8637	2.17594	4.30195	1.64507	2.18368
		0.127473	1.32514	1.65854	5.01468	1.2548	1.97653		SD	0.399128	0.429199	0.476584	1.10526	0.315647	0.607111
		0.137787	1.37474	1.68033	4.84456	1.26824	1.99043
		0.139641	1.38424	1.7093	4.33698	1.32155	1.99414
		0.141032	1.39815	1.77582	3.48175	1.34577	1.99449		P value Vs KO+siControl+Cu	4.44205e-86	2.06e-133	1.08822e-58		4.39318e-73	9.87e-114
		0.144856	1.40105	1.77686	3.20004	1.34785	2.01639		One way ANOVA followed by Dunnett’s post hoc test
		0.144856	1.42063	1.78601	3.25636	1.35342	2.02462		Calculated in Graphpad Prism
		0.149723	1.42492	1.78798	4.01494	1.35411	2.07596
		0.151114	1.42944	1.79621	4.29897	1.37068	2.08326
		0.154474	1.43129	1.8085	3.53355	1.37949	2.08592
		0.158762	1.43164	1.84488	2.35906	1.38007	2.09311
		0.163861	1.43512	1.84732	3.48778	1.381	2.09311
		0.16699	1.44276	1.85415	4.37789	1.38227	2.09346
		0.167337	1.44508	1.86134	4.43757	1.38274	2.10342
		0.195034	1.44555	1.87073	4.35448	1.38447	2.10991
		0.196077	1.44624	1.88452	4.01934	1.38726	2.12764
		0.199206	1.44786	1.88822	3.39809	1.38772	2.13471
		0.218906	1.44856	1.89634	4.43548	1.39062	2.14143
		0.231769	1.45273	1.90398	5.09811	1.39062	2.14201
		0.250079	1.45725	1.90514	5.32722	1.39409	2.1543
		0.258539	1.45794	1.90769	4.44661	1.39479	2.15453
		0.267578	1.45945	1.9165	5.47497	1.39537	2.15627
		0.270359	1.46084	1.92577	3.77888	1.39676	2.17017
		0.286351	1.46142	1.92786	4.26004	1.39676	2.17087
		0.311961	1.46246	1.9311	5.08606	1.39838	2.17701
		0.339426	1.46362	1.94107	4.76031	1.40302	2.18246
		0.340469	1.47197	1.94142	3.80704	1.40394	2.19601
		0.342787	1.47266	1.94327	5.29037	1.40846	2.19787
		0.368166	1.47544	1.94466	4.38334	1.40858	2.20181
		0.37396	1.47904	1.94848	4.24752	1.40881	2.21965
		0.383578	1.48889	1.94918	4.70967	1.4095	2.22614
		0.397368	1.49016	1.94976	3.2202	1.41808	2.23727
		0.402815	1.49723	1.95173	6.59963	1.41924	2.24156
		0.407335	1.49735	1.95868	4.03313	1.42608	2.24955
		0.41139	1.5065	1.96088	3.03745	1.42631	2.25187
		0.442448	1.51612	1.96135	2.14862	1.42654	2.26195
		0.446967	1.52249	1.96181	2.93107	1.42666	2.26207
		0.454615	1.52794	1.9639	4.17868	1.42677	2.26636
		0.469333	1.52968	1.96621	3.86197	1.42677	2.27227
		0.470028	1.52968	1.97236	4.93367	1.42781	2.28003
		0.504909	1.53223	1.97572	4.94086	1.42967	2.3119
		0.525305	1.53269	1.9763	3.48616	1.43199	2.31341
		0.526464	1.53281	1.97722	2.26276	1.43396	2.32662
		0.543035	1.53721	1.97722	5.48389	1.43419	2.33114
		0.579423	1.54173	1.98082	4.62032	1.43454	2.33276
		0.593909	1.54266	1.98499	3.64619	1.43465	2.33415
		0.630181	1.54428	1.98626	4.38786	1.43465	2.33554
		0.651851	1.55112	1.98858	3.73288	1.43488	2.35153
		0.662628	1.55923	1.98881	2.33971	1.43512	2.35628
		0.68511	1.55958	1.99113	4.6953	1.43627	2.36289
		0.690672	1.56004	1.99206	3.93347	1.4379	2.37204
		0.713618	1.56247	1.99275	3.85166	1.4379	2.37506
		0.730073	1.56827	1.99333	3.62997	1.43894	2.38873
		0.761942	1.56861	1.9953	4.5589	1.43894	2.406
		0.763796	1.56931	1.99634	4.25911	1.44184	2.40831
		0.764143	1.57383	1.99681	3.37734	1.44334	2.40924
		0.764839	1.57603	1.99727	5.41506	1.44485	2.41689
		0.769011	1.5787	1.99866	3.54028	1.44578	2.41805
		0.775732	1.58345	2.00388	3.75999	1.4467	2.42303
		0.780599	1.58577	2.00619	3.80948	1.4474	2.42465
		0.781874	1.58716	2.0084	5.40799	1.45366	2.43601
		0.786393	1.59017	2.01002	5.06775	1.45597	2.43624
		0.789406	1.59666	2.01025	2.96792	1.45679	2.44111
		0.789522	1.59851	2.01129	5.28735	1.46073	2.44702
		0.79381	1.60303	2.01141	2.83917	1.46107	2.46429
		0.797982	1.605	2.01315	5.49351	1.46165	2.47043
		0.803081	1.60581	2.01419	2.93281	1.46223	2.47564
		0.803312	1.60848	2.01558	3.6163	1.46304	2.4892
		0.80563	1.60952	2.01558	5.0579	1.46362	2.50311
		0.811193	1.6196	2.01605	3.6528	1.46525	2.50728
		0.811193	1.62018	2.01628	3.21823	1.46861	2.50763
		0.813742	1.62239	2.01628	2.73372	1.46942	2.51029
		0.814669	1.62239	2.01744	3.61201	1.46965	2.51377
		0.816176	1.62239	2.01917	2.95506	1.47	2.52907
		0.816871	1.62876	2.02033	3.15878	1.47011	2.55896
		0.826258	1.62957	2.02149	5.86295	1.47058	2.56024
		0.827416	1.63478	2.02242	5.45098	1.47185	2.59987
		0.830545	1.63525	2.02288	3.95966	1.47255	2.60439
		0.840627	1.6378	2.02497	5.37832	1.47371	2.60891
		0.855808	1.63977	2.02717	2.93026	1.47428	2.60995
		0.86195	1.64127	2.02729	3.73322	1.47521	2.61853
		0.862066	1.64811	2.02949	5.83966	1.47544	2.61899
		0.862645	1.64892	2.03076	3.32798	1.47672	2.62722
		0.864731	1.6502	2.03157	4.65033	1.47695	2.62768
		0.873191	1.65275	2.03227	5.71172	1.47707	2.63649
		0.873654	1.65286	2.03343	5.42224	1.47765	2.63893
		0.88362	1.65333	2.03517	3.27699	1.47846	2.64935
		0.88362	1.65947	2.03795	5.9195	1.47938	2.65666
		0.888488	1.66097	2.03922	4.04507	1.47973	2.65712
		0.890921	1.66445	2.04212	2.94347	1.47973	2.65955
		0.891269	1.66746	2.05209	2.93026	1.48089	2.67995
		0.902625	1.66804	2.05429	2.46927	1.48135	2.6847
		0.902973	1.67013	2.05811	3.46437	1.48321	2.68505
		0.903089	1.67511	2.06194	6.07745	1.48332	2.68876
		0.906334	1.67546	2.0646	4.64697	1.4839	2.70394
		0.910506	1.68369	2.06982	5.69098	1.49051	2.70672
		0.914214	1.68554	2.07237	5.32258	1.49062	2.71889
		0.914909	1.68774	2.07538	5.14284	1.49074	2.73928
		0.915836	1.68925	2.07677	3.95839	1.49317	2.74032
		0.916763	1.68971	2.07712	3.33168	1.49526	2.74056
		0.924064	1.69319	2.07758	5.31656	1.49758	2.74496
		0.924875	1.69319	2.07874	4.51394	1.49897	2.75388
		0.931481	1.69481	2.08036	5.77639	1.49978	2.75829
		0.931713	1.69481	2.0821	3.78734	1.50024	2.78355
		0.93206	1.6969	2.08326	5.80767	1.50059	2.79155
		0.934146	1.69736	2.08592	6.20539	1.50082	2.79966
		0.937623	1.69771	2.09114	4.56725	1.50534	2.80279
		0.939245	1.70119	2.09172	4.98316	1.50905	2.82724
		0.943185	1.70188	2.09508	5.98672	1.51426	2.87533
		0.943649	1.70327	2.09879	4.41115	1.5167	2.87857
		0.949095	1.70408	2.1025	3.82593	1.51751	2.88425
		0.956048	1.7093	2.1025	7.73484	1.51902	2.88773
		0.957902	1.7093	2.10528	5.83201	1.52017	2.90222
		0.959293	1.71289	2.10644	3.08056	1.52029	2.91218
		0.96022	1.71312	2.10655	6.10816	1.52238	2.91624
		0.960452	1.71347	2.10829	5.11051	1.52388	2.92006
		0.962538	1.71602	2.11385	6.43183	1.524	2.94347
		0.96277	1.71648	2.11837	4.7734	1.52458	2.96016
		0.963349	1.71648	2.11976	5.34518	1.52608	2.99562
		0.965319	1.71718	2.12069	3.42381	1.53026	2.99747
		0.965667	1.71892	2.12289	6.34932	1.53107	3.00385
		0.967405	1.72031	2.12556	5.86504	1.53246	3.02019
		0.969259	1.72425	2.12567	5.36384	1.53663	3.02401
		0.970534	1.72425	2.13193	5.0951	1.53872	3.02783
		0.973315	1.72622	2.14329	4.46538	1.54509	3.03259
		0.974938	1.73213	2.14421	4.28623	1.54683	3.03571
		0.975169	1.73688	2.15093	4.17393	1.54752	3.06897
		0.975401	1.74615	2.15453	4.90007	1.54833	3.06978
		0.97656	1.75438	2.1609	6.13887	1.55251	3.07743
		0.983397	1.75843	2.16113	3.80032	1.55274	3.0874
		0.985019	1.76145	2.16194	3.43517	1.55459	3.08751
		0.987453	1.76307	2.16218	2.66071	1.55598	3.09713
		0.990698	1.76469	2.16357	4.67293	1.55621	3.10768
		0.993827	1.76863	2.16565	6.3251	1.55703	3.11602
		0.995797	1.77211	2.16785	6.54679	1.55946	3.11672
		0.996144	1.77466	2.16959	4.98837	1.56305	3.11834
		0.997071	1.77628	2.16994	5.59792	1.56537	3.13619
		1.00287	1.77825	2.17284	7.11439	1.5678	3.14036
		1.00437	1.77952	2.17284	6.52488	1.57024	3.14441
		1.00437	1.78149	2.18443	2.31769	1.5736	3.21232
		1.0053	1.78798	2.18524	5.67881	1.57615	3.23782
		1.01075	1.78798	2.18524	5.48552	1.57673	3.30596
		1.01295	1.79621	2.18616	2.43022	1.58542	3.32913
		1.01306	1.79911	2.1901	2.46927	1.59457	3.48848
		1.01619	1.80131	2.19289	5.37461	1.59886	3.49972
		1.01666	1.80548	2.19822	4.2255	1.6057	3.60401
		1.01828	1.80676	2.20181	5.01398	1.6079	3.66288
		1.01839	1.80908	2.20702	4.19421	1.60917	3.72789
		1.01978	1.81232	2.20899	5.92599	1.61207	3.77819
		1.02002	1.81556	2.20922	5.96899	1.6145	3.7987
		1.02094	1.83434	2.21062	3.88967	1.6196	3.81747
		1.02118	1.84454	2.21803	2.37181	1.6203	4.15968
		1.02268	1.84523	2.22394	6.91472	1.62412
		1.02303	1.84523	2.22487	2.61517	1.62609	1.60767
		1.02512	1.84523	2.22904	9.11618	1.62992	1.4343
		1.02546	1.85415	2.23391	4.66737	1.63247	1.68763
		1.02639	1.85636	2.23495	5.75448	1.63339	1.47174
		1.02801	1.85983	2.23762	5.6408	1.63861	2.03737
		1.03114	1.86424	2.23773	4.03441	1.64023	1.5233
		1.03161	1.86934	2.23843	7.51245	1.64765	2.23634
		1.03311	1.87467	2.2404	5.00819	1.65159	1.44937
		1.03404	1.87594	2.24527	6.01627	1.659	1.77014
		1.0352	1.88822	2.24781	5.77824	1.66155	2.46707
		1.03682	1.89703	2.25152	4.07705	1.66237	1.76133
		1.03798	1.89738	2.25732	2.47391	1.66874	2.077
		1.03925	1.90051	2.25766	6.7504	1.67511	1.5065
		1.0418	1.90387	2.25871	4.92197	1.68404	1.67905
		1.04296	1.9063	2.26497	6.37366	1.68856	1.65379
		1.04667	1.91117	2.27076	4.86287	1.68983	1.53964
		1.05188	1.9121	2.27088	3.28892	1.70733	1.60871
		1.05525	1.91731	2.27505		1.71208	1.57441
		1.05548	1.92125	2.27632	4.7909	1.74163	1.64973
		1.05594	1.94524	2.2769	4.97006	1.75623	1.67546
		1.05664	1.95428	2.27748	2.80035	1.78462	1.88313
		1.05861	1.95694	2.27968	3.59729	1.90155	1.6911
		1.0644	1.95891	2.28872	4.53549	1.94107	1.46687
		1.06486	1.97004	2.2944	2.99318	2.07839	1.51496
		1.06614	1.97178	2.30112	3.0422	2.28003	1.73468
		1.06857	1.97375	2.3068	3.72221		1.62992
		1.07008	1.97444	2.30692	2.47912	0.143929	1.52157
		1.0717	1.9778	2.30831	4.75417	0.180317	1.61022
		1.07263	1.97792	2.33531	2.83477	0.351942	1.59434
		1.07448	1.97966	2.34504	2.35883	0.386244	1.81302
		1.07483	1.97966	2.34562	3.04128	0.528318	1.87525
		1.08004	1.98835	2.34666	2.6052	0.541992	1.50175
		1.08004	1.99183	2.34817	3.41361	0.626704	1.46733
		1.0812	2.00318	2.35559	2.94984	0.703072	1.50105
		1.08155	2.00365	2.3564	2.88495	0.849782	1.61508
		1.08248	2.01141	2.35814	3.48824	0.859516	1.72888
		1.08433	2.01164	2.37668	3.58976	0.96277	1.55355
		1.08538	2.01883	2.37946	4.41949	0.97204	1.71532
		1.08966	2.01975	2.3812	3.41941	1.02697	1.94188
		1.08966	2.01999	2.38212	2.88692	1.10345	1.45934
		1.09129	2.03505	2.38282	4.34567	1.1286	1.67697
		1.09129	2.03853	2.3907	3.12749	1.23127	1.61091
		1.09557	2.04733	2.40878	6.18847	1.26558	1.66167
		1.10844	2.0493	2.41527	4.90134	1.2672	1.47359
		1.11469	2.05695	2.42141	4.43618	1.284	1.46142
		1.11759	2.06576	2.42222	2.42894	1.28516	1.31042
		1.11794	2.07909	2.42871	4.42378	1.29211	1.59017
		1.12084	2.08453	2.43358	5.13578	1.29559	1.72506
		1.13636	2.08592	2.43995	3.06793	1.44207	1.76029
		1.14343	2.10991	2.44123	4.75556	1.4452	1.8851
		1.14459	2.11849	2.44389	3.51443	1.5233	1.50569
		1.14842	2.12011	2.46603	4.89786	1.58855	1.48054
		1.15039	2.12451	2.46626	4.83876	1.59191	1.45528
		1.15073	2.131	2.46672	5.23439	1.60199	1.62528
		1.15108	2.13344	2.48051	3.71376	1.61393	1.35747
		1.1527	2.14676	2.49511	4.96264	1.62239	1.46131
		1.1527	2.15059	2.50485	2.91508	1.62239	1.73259
		1.15804	2.16855	2.50612	4.87608	1.62818	1.52504
		1.15885	2.17863	2.50832	4.02027	1.62945	1.54636
		1.16789	2.1857	2.51168	3.08242	1.63293	1.62737
		1.1687	2.19706	2.51875	4.31415	1.63351	1.6254
		1.16939	2.24306	2.52443	4.27417	1.648	1.57603
		1.16986	2.27563	2.56766	4.24149	1.65263	1.76898
		1.17542	2.29544	2.57484	4.88454	1.66005	2.12231
		1.17901	2.30112	2.57982	4.14508	1.66097	1.4306
		1.17994	2.3513	2.58805	4.94793	1.66167	2.04907
		1.18063	2.36231	2.59327	3.11	1.66318	1.57812
		1.18063	2.36706	2.61911	4.02885	1.66329	1.38471
		1.19778	2.38247	2.65248	4.51556	1.66723	1.57626
		1.2074	2.38317	2.67995	4.07752	1.67048	1.55506
		1.21992	2.38444	2.68238	5.12268	1.67071	1.50627
		1.22061	2.42396	2.68285	4.6107	1.67419	1.648
		1.22154	2.44424	2.69026	2.8474	1.6765	1.4912
		1.22664	2.53706	2.70533	4.58799	1.67882	1.53547
		1.24159	2.55491	2.71518	3.47156	1.68033	1.52365
		1.26025	2.58805	2.74195	3.87217	1.68589	1.46351
		1.26106	2.76153	2.75342	5.38203	1.69053	1.63247
		1.26384	2.79699	2.77857	3.05704	1.69655	1.64881
		1.26419	2.80788	2.88866	4.43131	1.69841	1.67639
		1.26453	2.81785	2.92273	4.44244	1.69968	1.59979
		1.27589	2.82179	2.95019	4.71094	1.70038	1.78891
		1.27902	3.19112	2.96456	4.11727	1.70258	1.80467
		1.29513	3.34431	3.07894	4.30616	1.70466	1.85601
		1.30115	4.00625	3.10293	2.98982	1.70605	1.58681
		1.30196	6.97788	3.15264	4.86716	1.70698	1.59585
		1.30278	1.7093	3.22623	2.5811	1.71046	1.57406
		1.31089	3.00524	3.24477	3.54225	1.71845	1.51716
		1.31483	2.79769	3.68119	5.03055	1.71996	1.70165
		1.31807	2.77196	0	2.8102	1.72042	1.57684
		1.32978	2.46185	0.143929	5.89436	1.72123	1.66735
		1.33105	2.45432	0.180317	3.02957	1.72251	1.58356
		1.33742	2.30645	0.351942	2.18779	1.72541	1.56583
		1.33789	2.68563	0.386244	4.8208	1.72564	1.70362
		1.33963	2.04305	0.528318	3.07291	1.7268	1.45146
		1.34264	1.70223	0.541992	4.19143	1.7268	1.66874
		1.34322	1.84906	0.626704	3.25404	1.72865	1.56027
		1.35388	1.7531	0.703072	5.12233	1.72923	1.50407
		1.35492	1.54509	0.849782	5.54404	1.73108	1.5036
		1.35516	1.71926	0.859516	4.79206	1.73108	1.78335
		1.36234	1.60732	0.96277	4.73053	1.73143	2.03957
		1.37474	1.55367	0.97204	4.82683	1.73178	1.43175
		1.37729	1.73433	1.02697	4.88628	1.73201	1.57557
		1.381	1.68879	1.10345	3.08137	1.73236	1.55679
		1.38413	1.71173	1.1286	5.01016	1.73317	1.57255
		1.38679	1.59921	1.23127	3.37027	1.73549	1.52157
		1.39062	1.79007	1.26558	4.97782	1.73549	1.55112
		1.39247	2.3338	1.2672	2.62965	1.73827	1.54486
		1.39676	1.71556	1.284	3.25613	1.73827	1.632
		1.39826	1.64684	1.28516	5.26174	1.74059	1.93099
		1.39965	1.70142	1.29211	3.77123	1.74186	1.75843
		1.40348	2.94486	1.29559	5.125	1.74291	1.66874
		1.4146	1.6502	1.29988	4.7967	1.7465	1.45679
		1.41611	1.64997	1.30683	5.36442	1.74708	1.84349
		1.41681	1.83306	1.35713	6.16414	1.74893	1.46432
		1.41796	1.83202	1.36663	4.13627	1.74997	1.58449
		1.42121	1.57267	1.40823	4.32551	1.75079	1.52157
		1.43199	2.19903	1.43848	3.71943	1.75113	1.46953
		1.4343	1.58183	1.47081	3.72581	1.75484	1.44728
		1.44856	3.191	1.54011	4.07161	1.75727	1.57649
		1.45934	1.63699	1.56896	5.61913	1.75774	1.61253
		1.4642	1.61717	1.59028	3.31986	1.7582	1.62864
		1.48077	1.60014	1.74905	4.29967	1.76075	1.52214
		1.49271	1.66341	1.78196	3.39658	1.76342
		1.5211	1.64834	1.78289	4.22388	1.76655
		1.52852	2.84427	1.81556	3.49311	1.76724
		1.58055	1.6714	1.85682	4.54755	1.76747
		1.59341	3.59358	1.85995	2.76084	1.76759
		1.59921	1.59075	1.86192	2.62873	1.76805
		1.5999	1.8399	1.87073	3.84679	1.76967
		1.62667	1.69864	1.87455	3.53668	1.77025
		1.64695	1.92195	1.89877	4.30732	1.77095
		1.64811	1.81093	1.89947	4.2138	1.77141
		1.65785	1.65518	1.9121	4.39307	1.7735
		1.6721	1.78138	1.91511	4.06419	1.77431
		1.69516	2.02138	1.91546	4.39296	1.77813
		1.70119	2.12104	1.91685	3.83288	1.77825
		1.7093	1.66874	1.92021	3.45545	1.77837
		1.75646	1.71637	1.92299	4.03928	1.77883
		1.76805	1.73746	1.93238	4.34649	1.77906
		1.80398	2.30912	1.94559	3.85386	1.77941
		1.88011	2.09809	1.94605	5.0207	1.77941
		1.95115	1.69736	1.95069	3.74771	1.78057
		1.99322	2.22359	1.9515	4.68116	1.78207
		2.13877	2.15151	1.95219	4.25714	1.78439
		2.17631	1.71057	1.95277	5.06671	1.78462
		2.39939	1.67998	1.95903	4.23025	1.78486
			1.76376	1.96436	2.97036	1.78636
			1.72066	1.96621	3.07535	1.78717
			1.48993	1.97004	3.92026	1.78729
			2.25674	1.97433	3.4631	1.78798
			1.9063	1.97514	4.73331	1.78972
			1.99785	1.98024	3.52127	1.78984
			1.79725	1.98058	3.79487	1.79447
			1.75194	1.9851	3.957	1.79725
			2.04525	1.98754	3.17883	1.79783
			1.79181	1.99148	5.97443	1.79818
			2.08419	1.99391	3.98052	1.80989
			1.78845	1.99577	2.60416	1.8107
			2.04084	1.99704	4.51996	1.81116
			1.61311	1.99982	4.2014	1.81278
			2.1514	2.00005	4.1263	1.81336
			2.26751	2.0004	5.06057	1.82101
			1.96737	2.00098	4.70967	1.82252
			1.87362	2.00318	5.02267	1.82298
			1.83619	2.00446	4.19502	1.82646
			1.74059	2.0055	5.49513	1.82738
			1.62957	2.00863	3.13989	1.82843
			2.15117	2.0201	4.37337	1.8319
			1.7137	2.02149	4.13013	1.8319
			1.85914	2.02149	4.44916	1.83202
			1.64023	2.02149	3.58339	1.83816
			1.8348	2.02172	4.35355	1.83863
			1.80734	2.02184	4.51081	1.83886
			2.00469	2.02659		1.83978
			1.71382	2.02729		1.8421
			1.82982	2.03099		1.85311
			1.90966	2.03354		1.85659
			2.23808	2.03378		1.87107
			1.64463	2.03563		1.872
			2.32662	2.05336		1.87849
			2.24967	2.05568		1.87884
			1.61659	2.05939		1.87976
			1.98001	2.06124		1.88
			1.77257	2.06275		1.88707
			1.69134	2.06391		1.88811
			1.90503	2.06414		1.88846
			1.74916	2.06553		1.89019
			1.79378	2.06657		1.89286
			1.73421	2.06808		1.89321
			2.0821	2.07364		1.89587
			1.66862	2.07804		1.89703
			1.68913	2.08071		1.89993
			1.88046	2.08419		1.90167
			1.84199	2.08592		1.9019
			1.81058	2.09079		1.90387
			1.65947	2.09346		1.9041
			1.72599	2.09392		1.90862
			1.91963	2.09612		1.90885
			1.77871	2.10018		1.92334
			1.69887	2.10168		1.92531
			1.62992	2.10586		1.9289
			1.74325	2.11165		1.92948
			1.70188	2.11177		1.93064
			1.83306	2.11536		1.93504
			1.83967	2.11559		1.93817
			1.66804	2.11559		1.93898
			1.84419	2.11814		1.94906
			1.76782	2.11872		1.94964
			2.59883	2.11907		1.95045
			2.29892	2.11953		1.95173
			1.78833	2.12162		1.9566
			1.74094	2.12185		1.95973
			1.83399	2.13286		1.96587
			2.02926	2.13332		1.97004
			1.988	2.13854		1.97039
			2.10875	2.15835		1.97363
			1.68554	2.16021		1.97502
			1.58159	2.16704		1.97514
			1.60523	2.16959		1.97595
			1.85218	2.17434		1.97769
			1.97073	2.17504		1.98128
			1.8654	2.18443		1.98777
			1.71857	2.1908		1.99716
			1.67604	2.19567		2.0347
			2.03366	2.19648		2.03551
			2.3272	2.20633		2.04513
			1.8727	2.20818		2.05776
			1.66306	2.20969		2.06414
			1.63142	2.2127		2.08673
			1.38169	2.21687		2.11153
			1.80282	2.21919		2.11316
			1.62899	2.22313		2.12324
			1.8202	2.22336		2.13425
			1.71173	2.22939		2.18593
			1.52852	2.23229		2.20007
			2.18848	2.23843		2.21189
			1.99913	2.24399		2.24248
			2.2156	2.25477		2.38664
			2.03992	2.25535		2.39
			2.17678	2.25917		2.39348
			1.65182	2.26439		2.39383
			2.29289	2.26497		2.45919
			2.26334	2.26647		2.47066
			2.58458	2.27157		2.50774
			1.77327	2.27679		2.52756
			2.62316	2.2791		2.56754
			2.31178	2.2842		2.70394
			1.66723	2.28791		2.94069
			2.04038	2.29092
			2.54552	2.29359
			2.0084	2.29776
			1.69655	2.30819
			1.61937	2.31352
			1.93724	2.31908
			2.00237	2.3287
			1.71811	2.33554
			2.37923	2.3389
			1.70582	2.33902
			1.59921	2.34087
			1.79911	2.34307
			1.74511	2.36022
			1.85914	2.36868
			1.57464	2.37726
			1.7159	2.38212
			1.62239	2.38375
			1.66271	2.38896
			1.46339	2.40194
			1.70235	2.4038
			1.57545	2.41156
			1.78706	2.41341
			1.57441	2.41701
			1.63015	2.41944
			2.06275	2.42199
				2.44169
				2.44401
				2.44644
				2.45293
				2.45536
				2.46545
				2.46869
				2.47147
				2.47495
				2.4753
				2.47727
				2.48515
				2.48723
				2.49048
				2.49407
				2.49511
				2.49534
				2.49569
				2.49662
				2.49975
				2.50786
				2.51041
				2.51192
				2.52837
				2.52872
				2.55873
				2.56325
				2.57021
				2.57148
				2.58423
				2.5855
				2.58597
				2.58701
				2.59906
				2.59964
				2.61586
				2.62212
				2.62815
				2.6424
				2.65573
				2.65689
				2.69617
				2.70116
				2.70521
				2.70846
				2.7117
				2.71831
				2.71981
				2.76501
				2.82793
				2.8802
				2.8824
				2.88564
				2.89712
				2.90337
				2.90708
				2.90905
				2.94822
				2.94822
				2.95506
				3.00188
				3.00651
				3.01578
				3.01671
				3.02552
				3.03073
				3.12761
				3.2844
				3.39658
				3.5113
				3.59011
				3.80125
				5.1921

## Sheet: Fifure 2f
		The data show the Cu values (ng/mg protein).
		Treaatment	WT+siControl	WT+siControl+Cu	KO+siControl	KO+siControl+Cu	KO+siPRNP	KO+siPRNP+Cu
		experiment 1	30.495	1280	51.064	2356.36	51.28	1344.2
		experiment 2	26.298	1518.23	45.686	2541.67	42.491	1436.93
		experiment 3	14.286	1654.48	28.318	2604.5	38.224	1159.09
		Average	23.693	1484.24	41.6893	2500.84	43.9983	1313.41
		SD	8.41264	189.543	11.888	129.008	6.65724	141.455
		P value Vs KO+siControl+Cu	2.45806e-06	0.0025	2.55193e-06		2.53207e-06	0.0004
		One way ANOVA followed by Dunnett’s post hoc test
		Calculated in Graphpad Prism

## Sheet: Figure 2g
		The data show the values of MT1X mRNA normalized to WT+siControl+Cu
		Treaatment	WT+siControl	KO+siControl	KO+siPRNP
		experiment 1	1	1.22	0.53
		experiment 2	0.99	1.64	0.47
		experiment 3	1.01	1.54	0.55
		Average	1	1.46667	0.516667
		SD	0.01	0.219393	0.0416333
		P value Vs KO+siControl	0.0101		0.0003
		One way ANOVA followed by Dunnett’s post hoc test
		Calculated in Graphpad Prism

## Sheet: Figure 2i
		The data show the values of the TMRE signal (Arb. Units). Individual values represent mean CF4 fluorescence per cell.
	Treatment	KO+siControl	KO+siControl+Cu	KO+siPRNP+Cu			KO+siControl	KO+siControl+Cu	KO+siPRNP+Cu
		27.759	1.096	6.172		Average	38.8333	11.2258	36.8594
		24.163	1.986	0.236		SD	27.7548	15.0656	42.2079
		18.336	18.87	1.878
		50.78	43.249	47.2
		7.065	12.546	31.736		P value Vs KO+siControl+Cu	4.24435e-55		1.37e-23
		17.535	6.155	34.13		One way ANOVA followed by Dunnett’s post hoc test
		2.872	11.956	3.613		Calculated in Graphpad Prism
		14.926	3.938	5.284
		42.768	12.455	63.003
		4.797	8.273	65.896
		5.354	8.452	1.745
		26.142	29.389	23.867
		60.582	5.866	63.2
		6.486	2.878	17.241
		23.269	9.065	5.687
		64.337	5.93	9.904
		44.009	12.484	22.97
		17.205	5.928	11.559
		57.657	33.389	23.308
		0.819	27.612	10.087
		56.098	24.237	147.453
		23.881	0.1	2.587
		39.071	2.815	72.535
		40.781	20.52	73.278
		14.606	27.544	21.959
		42.059	11.337	0.61
		57.494	0.391	2.779
		61.653	6.319	5.254
		62.319	38.699	0.086
		42.225	5.287	0.91
		45.243	9.561	102.571
		33.15	0.291	137.911
		54.961	2.957	26.625
		81.619	0.505	68.597
		35.119	0.344	14.001
		24.886	63.819	18.9
		14.787	28.36	21.759
		25.813	6.999	82.121
		12.861	0.000386	114.686
		83.863	6.049	56.085
		42.948	0.242	27.336
		3.948	10.107	31.228
		42.87	10.046	101.247
		18.941	3.487	0.058
		73.428	0.681	11.837
		45.741	2.769	26.024
		53	0.68	0.802
		89.285	5.602	11.38
		15.442	6.499	27.623
		16.164	0	13.089
		32.747	0.345	6
		22.075	2.991	7.676
		68.743	1.632	5.529
		73.282	0.611	81.252
		62.786	0	78.82
		24.57	36.16	43.865
		32.853	0.434	51.14
		38.973	3.417	2.051
		34.186	1.218	90.573
		20.329	28.665	29.382
		33.86	2.252	31.858
		25.726	4.927	46.16
		8.037	1.338	42.246
		45.761	11.482	22.83
		46.439	12.626	51.741
		58.18	22.078	29.466
		108.653	50.926	136.17
		32.155	4.686	27.346
		44.235	0	8.788
		61.174	6.417	28.012
		42.399	4.07	15.589
		68.381	6.072	16.468
		10.632	7.614	12.951
		24.612	1.943	5.716
		55.021	31.156	14.359
		38.507	20.653	48.592
		135.919	1.28	8.082
		63.495	2.098	67.288
		62.356	4.064	3.553
		62.293	27.375	4.043
		92.101	4.371	43.797
		34.442	66.554	35.891
		53.382	15.406	112.829
		5.889	0.719	69.421
		55.264	15.05	34.57
		26.168	6.494	23.704
		44.259	0	19.954
		91.147	11.757	111.793
		42.862	0.234	9.565
		27.605	1.36	4.473
		9.688	50.169	98.233
		38.24	7.208	5.76
		80.402	12.244	0.112
		71.042	23.839	23.56
		49.084	16.599	5.894
		50.108	2.004	57.902
		88.029	6.398	34.474
		35.169	58.957	4.608
		29.264	13.244	38.57
		62.406	2.387	71.346
		16.981	31.029	15.754
		44.665	1.997	22.119
		69.785	17.015	22.749
		58.298	11.117	58.193
		8.841	8.932	42.66
		57.472	0.185	5.497
		57.084	0.252	14.544
		9.46	3.662	1.58
		54.92	25.451	10.639
		56.154	0.966	10.211
		38.017	5.071	19.379
		69.911	2.33	82.834
		16.648	43.285	19.203
		16.174	7.65	0.799
		41.506	15.211	66.603
		39.719	1.086	37.351
		23.141	10.366	0.081
		96.731	25.925	24.111
		67.841	7.809	27.025
		17.283	0.32	30.972
		38.887	0.132	40.217
		42.271	0	7.367
		34.316	0	3.138
		41.408	19.994	56.824
		52.041	7.496	6.905
		64.329	16.775	10.58
		90.706	7.109	4.32
		21.29	3.551	4.636
		57.262	4.841	26.925
		47.723	3.06	28.217
		77.079	6.819	10.993
		71.584	0.11	32.24
		13.653	7.56	18.509
		27.627	2.213	92.505
		87.4	1.207	104.101
		73.13	0.671	51.189
		125.533	0.19	9.116
		55.55	0.789	117.877
		20.686	3.624	9.274
		88.034	1.056	24.58
		43.428	0.026	23.493
		63.97	5.135	3.47
		20.517	4.031	119.923
		23.114	19.862	16.539
		62.29	1.1	58.975
		49.965	9.396	114.902
		91.936	0.653	35.503
		54.363	0.836	43.258
		16.335	6.091	0.81
		7.67	29.796	147.737
		23.818	0.185	15.475
		22.347	6.438	56.262
		69.261	3.559	42.07
		26.38	1.095	165.714
		57.728	17.48	126.386
		15.032	0.793	138.648
		25.602	9.013	1.67
		118.522	1.455	65.779
		32.615	0.466	118.68
		21.792	0.098	8.074
		12.059	4.179	0.219
		19.547	0.727	52.429
		1.427	2.859	1.803
		60.585	0.367	41.339
		22.079	0.334	103.673
		17.137	0.813	2.927
		54.732	1.959	0.517
		41.724	0	74.931
		12.245	6.288	2.325
		25.559	0	3.425
		46.683	14.438	47.135
		13.908	0.545	6.834
		76.646	40.318	3.847
		60.194	9.427	2.586
		64.841	0.617	4.573
		16.571	4.987	36.921
		7.581	1.158	1.384
		20.017	0.538	64.683
		31.238	13.603	2.207
		20.444	1.687	12.362
		11.154	14.577	124.042
		10.918	0.189	75.654
		15.451	26.736	126.747
		23.822	8.381	54.945
		52.49	28.977	6.292
		93.525	10.092	3.429
		5.661	2.482	72.212
		25.502	1.284	11.912
		8.186	64.448	142.39
		35.029	33.864	136.909
		86.899	5.258	12.142
		22.431	30.608	12.862
		77.625	0.054	104.864
		15.583	8.546	179.917
		10.389	11.453	9.604
		17.396	4.598	110.192
		21.19	3.468	163.188
		25.42	56.275	2.459
		17.605	54.752	177.718
		32.749	20.869	0.598
		61.932	9.71	167.262
		61.376	33.449	13.466
		100.898	1.202	34.259
		21.868	38.641	17.685
		25.938	0.127	10.758
		57.761	25.065	79.495
		36.068	34.99	34.201
		60.635	16.111	76.732
		60.312	10.195	38.13
		42.1	23.495	1.09
		28.987	22.664	6.932
		17.838	0.293	1.684
		20.733	20.469	22.283
		22.541	0.446	116.973
		51.108	66.241	3.169
		79.592	29.888	19.753
		29.751	15.009	2.447
		32.357	2.373	33.242
		8.593	18.096	6.715
		14.667	1.671	1.384
		38.673	0.509	70.195
		24.607	32.647	10.49
		39.1	7.392	70.147
		10.016	23.962	47.516
		16.843	2.4	6.544
		55.672	0.404	102.941
		35.319	22.561	7.417
		29.265	10.928	25.796
		20.471	11.424	150.442
		25.257	0.019	1.395
		1.426	0.242	128.821
		12.367	18.536	40.381
		27.235	9.872	18.259
		14.997	3.346	85.33
		2.626	2.549	21.645
		53.167	4.24	40.914
		30.674	8.118	73.666
		79.711	2.14	86.357
		13.394	4.593	0.312
		75.095	19.266	48.035
		49.153	0.492	2.799
		80.247	71.184	4.971
		4.637	2.672	102.191
		13.939	20.451	13.749
		39.983	16.099	126.093
		78.419	6.159	0.685
		1.014	1.557	0.38
		21.052	0.942	10.756
		28.875	0.038	92.992
		4.158	0.413	129.595
		30.704	0.792	3.773
		41.686	2.606	7.393
		36.322	4.226	125.634
		21.544	6.068	27.774
		1.641	3.492	21.687
		14.764	0.19	7.776
		22.417	1.307	14.099
		22.83	1.659	1.395
		38.831	5.121	34.774
		23.886	10.556	75.577
		12.707	0.472	3.064
		40.8	1.925	82.833
		81.049	2.49	59.473
		22.784	2.389	33.576
		58.458	7.984	115.443
		54.684	4.926	111.089
		47.757	3.764	54.251
		14.785	2.415	116.939
		50.383	7.726	113.722
		45.261	0.325	38.906
		75.951	3.275	1.165
		36.133	7.618	2.465
		76.877	0.373	8.522
		152.345	1.922	19.553
		26.924	11.084	48.252
		75.282	7.367	9.31
		140.441	2.352	128.727
		102.833	0.046	99.549
		24.019	1	4.521
		5.22	9.771	11.092
		11.707	6.355	3.257
		51.058	1.98	2.781
		20.47	25.754	0.029
		6.046	4.575	34.046
		91.984	1.634	36.821
		37.461	4.545	2.225
		23.664	3.091	0.712
		17.638	2.919	2.107
		14.162	1.106	0.732
		53.569	3.327	1.34
		36.63	17.634	11.39
		17.601	27.204	12.689
		27.174	5.948	0.825
		54.664	1.565	2.132
		107.569	0.285	1.279
		18.821	4.086	34.712
		29.947	89.75	9.902
		40.742	4.157	11.93
		68.321	1.217	4.972
		56.074	13.376	11.403
		83.289	3.925	27.281
		60.391	5.609	0.05
		33.224	1.96	1.484
		67.123	0.031	88.037
		102.597	1.227	106.433
		24.224	60.383	8.512
		45.833	7.72	48.391
		18.822	0.22	8.099
		52.94	2.015	2.916
		125.945	16.606	165.4
		12.767	0.736	0.009
		124.089	16.145	8.79
		5.921	2.561	2.427
		5.105	43.288	55.652
		43.22	1.551	64.13
		1.213	1.506	3.583
		85.209	20.394	0.587
		1.079	1.121	62.8
		94.698	8.618	1.434
		23.958	9.126	0.611
		25.025	41.083	1.761
		28.437	1.171	4.463
		11.787	3.437	50.214
		17.179	1.851	0.477
		9.126	21.539	32.239
		17.112	6.809	45.13
		13.892	61.313	7.975
		15.673	44.995	27.308
		20.268	3.521	3.656
		17.259	21.762	0.767
		6.708	8.404	19.781
		38.854	10.257	17.742
		10.566	55.564	17.994
		19.454	14.498	4.307
		38.843	2.227	15.142
		36.152	25.853	1.955
		23.984	17.018	16.458
		14.044	11.185	0.001
		4.801	24.255	6.355
		32.109	36.693	0.421
		22.663	4.232	14.206
		61.348	27.56	14.518
		60.135	44.245	5.212
		33.339	36.138	0.698
		57.372	6.932	11.554
		0.833	5.731
		25.531	65.708
		17.811	0.053
		85.311	10.569
		2.568
		23.786
		53.955
		27.424
		66.888
		16.676
		9.682
		20.201
		94.85
		68.744
		27.645
		50.385
		45.103
		6.788
		7.472
		3.758
		11.506
		13.032
		12.643
		7.491
		12.494
		44.827
		18.772
		33.523
		19.078
		18.879
		7.012
		32.176
		6.84
		9.97
		46.864
		9.882
		21.956
		18.52
		95.099
		28.202
		71.111
		16.616
		24.842
		2.626
		26.745
		14.939
		6.576
		58.394
		77.202
		81.479
		53.809
		8.093
		23.436
		14.924
		69.173
		56.639
		65.16
		11.992
		17.748

## Sheet: Figure 2j
		The data show % of abnormal mitochondria per cell
	Treatment	KO+siControl+Cu	KO+siPRNP+Cu			KO+siControl+Cu	KO+siPRNP+Cu
		20	10		Average	45.8	21.4167
		83	19		SD	22.0253	11.3632
		25	0
		33	22
		38	18		P value		0.00012
		90	33		Two tailed t-test
		56	43		Calculated in Graphpad Prism
		25	0
		42	15
		41	17
		8	27
		43	44
		67	27
		25	13
		40	17
		67	15
		79	21
		46	25
		38	22
		50	18
			29
			11
			38
			30

## Sheet: Figure 3a
	The data show the values of PRNP mRNA normalized to WT-Cu
		WT						ATP7B-KO
	Treatments	Experiment 1	Experiment 2	Experiment 3	Average	SD		Experiment 1	Experiment 2	Experiment 3	Average	SD
	- Cu	1.12427	0.988661	0.887069	1	0.119007		0.716245	0.483825	1.55774	0.919269	0.56501
	+ Cu	0.887069	0.592993	1.53548	1.00518	0.482217		2.28311	2.21821	2.21639	2.23924	0.0380067
	Pairwise comparison	WT+Cu vs KO+Cu	KO-Cu vs KO+Cu
	P value	0.0133	0.0164
	Two Way ANOVA followed by Tukey's post hoc test
	Calculated in Graphpad Prism

[truncated: 37 more sheets: Figure 3c, Figure 3d, Figure 3f, Figure 3h, Figure 3j, Figure 4c, Figure 4e, Figure 5c, Figure 5d, Figure 5e, Figure 5f, Figure 5h, Figure 5j, Figure 6a, Figure 6b, Sup. Figure 1c, Sup. Figure 1e, Sup. Figure 2b, Sup. Figure 3c, Sup. Figure 3d …]
